# Supplementary material for: 5-Bromo­benzene-1,3-dicarbo­nitrile
Source: Acta Crystallogr Sect E Struct Rep Online. 2013 Nov 6;69(Pt 12):o1732–3. doi: 10.1107/S1600536813028857 (PMC3885018; doi:10.1107/S1600536813028857)
Supplement: Supplementary file 1 [file e-69-o1732-sup1.cif]

##############################################################################
#                                                                            #
# This CIF contains the data in a paper accepted for publication in          #
# Acta Crystallographica Section E. It conforms to the requirements of       #
# Notes for Authors for Acta Crystallographica Section E, and has been       #
# peer reviewed under the auspices of the IUCr Commission on Journals.       #
#                                                                            #
# Full details of the Crystallographic Information File format               #
# are given in the paper "The Crystallographic Information File (CIF):       #
# a New Standard Archive File for Crystallography" by S. R. Hall, F. H.      #
# Allen and I. D. Brown [Acta Cryst. (1991), A47, 655-685].                  #
#                                                                            #
# The current version of the core CIF dictionary is obtainable from          #
# ftp://ftp.iucr.org/pub/cif_core.dic.                                       #
#                                                                            #
# Software is freely available for graphical display of the structure(s)     #
# in this CIF. For information consult the CIF software page                 #
# http://www.iucr.org/resources/cif/software.                                #
#                                                                            #
# This file may be used for bona fide research purposes within the           #
# scientific community so long as proper attribution is given to the journal # 
# article from which it was obtained.                                        #
#                                                                            #
##############################################################################
data_I
_audit_creation_method     SHELXL-97
_database_code_depnum_ccdc_archive     'CCDC 967566'
_chemical_name_systematic
;
5-Bromobenzene-1,3-dicarbonitrile
;
_chemical_name_common     ?
_chemical_formula_moiety     'C8 H3 Br N2'
_chemical_formula_sum     'C8 H3 Br N2'
_chemical_formula_iupac     'C8 H3 Br N2'
_chemical_formula_weight     207.03
_chemical_melting_point     ?
_symmetry_cell_setting     monoclinic
_symmetry_space_group_name_H-M     'P 21/c'
_symmetry_space_group_name_Hall     '-P 2ybc'
loop_
    _symmetry_equiv_pos_as_xyz
    'x, y, z'
    '-x, y+1/2, -z+1/2'
    '-x, -y, -z'
    'x, -y-1/2, z-1/2'
_cell_length_a     13.3019(4)
_cell_length_b     15.7762(5)
_cell_length_c     7.4265(2)
_cell_angle_alpha     90.00
_cell_angle_beta     93.719(2)
_cell_angle_gamma     90.00
_cell_volume     1555.19(8)
_cell_formula_units_Z     8
_cell_measurement_reflns_used     7273
_cell_measurement_theta_min     2.58
_cell_measurement_theta_max     29.12
_cell_measurement_temperature     173(2)
_exptl_crystal_description     plate
_exptl_crystal_colour     colourless
_exptl_crystal_size_max     0.45
_exptl_crystal_size_mid     0.43
_exptl_crystal_size_min     0.08
_exptl_crystal_density_diffrn     1.768
_exptl_crystal_density_meas     ?
_exptl_crystal_density_method     'not measured'
_exptl_crystal_F_000     800
_exptl_absorpt_coefficient_mu     5.213
_exptl_absorpt_correction_type     multi-scan
_exptl_absorpt_process_details     '(SADABS; Bruker, 2007)'
_exptl_absorpt_correction_T_min     0.2026
_exptl_absorpt_correction_T_max     0.6805
_exptl_special_details     ?
_diffrn_ambient_temperature     173(2)
_diffrn_radiation_type     MoK\a
_diffrn_radiation_wavelength     0.71073
_diffrn_radiation_source     'fine-focus sealed tube'
_diffrn_radiation_monochromator     graphite
_diffrn_measurement_device_type     'Bruker APEXII CCD area-detector'
_diffrn_measurement_method     'phi and omega scans'
_diffrn_detector_area_resol_mean     ?
_diffrn_reflns_number     16811
_diffrn_reflns_av_R_equivalents     0.0387
_diffrn_reflns_av_sigmaI/netI     0.0350
_diffrn_reflns_theta_min     1.53
_diffrn_reflns_theta_max     29.15
_diffrn_reflns_theta_full     29.15
_diffrn_measured_fraction_theta_max     0.999
_diffrn_measured_fraction_theta_full     0.999
_diffrn_reflns_limit_h_min     -18
_diffrn_reflns_limit_h_max     18
_diffrn_reflns_limit_k_min     -21
_diffrn_reflns_limit_k_max     21
_diffrn_reflns_limit_l_min     -8
_diffrn_reflns_limit_l_max     10
_diffrn_standards_number     ?
_diffrn_standards_interval_count     ?
_diffrn_standards_interval_time     ?
_refine_special_details
;
Refinement of <i>F</i>^2^ against ALL reflections. The weighted <i>R</i>-factor
<i>wR</i> and goodness of fit <i>S</i> are based on <i>F</i>^2^, conventional
<i>R</i>-factors <i>R</i> are based on <i>F</i>, with <i>F</i> set to zero for
negative <i>F</i>^2^. The threshold expression of <i>F</i>^2^ >
\s(<i>F</i>^2^) is used only for calculating <i>R</i>-factors(gt) <i>etc</i>.
and is not relevant to the choice of reflections for refinement.
<i>R</i>-factors based on <i>F</i>^2^ are statistically about twice as large
as those based on <i>F</i>, and <i>R</i>- factors based on ALL data will be
even larger.
;
_reflns_number_total     4198
_reflns_number_gt     3436
_reflns_threshold_expression     I>2sigma(I)
_refine_ls_structure_factor_coef     Fsqd
_refine_ls_matrix_type     full
_refine_ls_R_factor_all     0.0433
_refine_ls_R_factor_gt     0.0308
_refine_ls_wR_factor_gt     0.0718
_refine_ls_wR_factor_ref     0.0783
_refine_ls_goodness_of_fit_ref     1.047
_refine_ls_restrained_S_all     1.047
_refine_ls_number_reflns     4198
_refine_ls_number_parameters     199
_refine_ls_number_restraints     0
_refine_ls_hydrogen_treatment     constr
_refine_ls_weighting_scheme     calc
_refine_ls_weighting_details
         'calc w=1/[\s^2^(Fo^2^)+(0.0289P)^2^+1.0903P] where P=(Fo^2^+2Fc^2^)/3'
_atom_sites_solution_hydrogens     geom
_atom_sites_solution_primary     direct
_atom_sites_solution_secondary     difmap
_refine_ls_shift/su_max     0.001
_refine_ls_shift/su_mean     0.000
_refine_diff_density_max     0.603
_refine_diff_density_min     -0.577
_refine_ls_extinction_method     none
_refine_ls_extinction_coef     ?
loop_
    _atom_type_symbol
    _atom_type_description
    _atom_type_scat_dispersion_real
    _atom_type_scat_dispersion_imag
    _atom_type_scat_source
    'C' 'C' 0.0033 0.0016
                         'International Tables Vol C Tables 4.2.6.8 and 6.1.1.4'
    'H' 'H' 0.0000 0.0000
                         'International Tables Vol C Tables 4.2.6.8 and 6.1.1.4'
    'N' 'N' 0.0061 0.0033
                         'International Tables Vol C Tables 4.2.6.8 and 6.1.1.4'
    'Br' 'Br' -0.2901 2.4595
                         'International Tables Vol C Tables 4.2.6.8 and 6.1.1.4'
_computing_data_collection     'APEX2 (Bruker, 2007)'
_computing_cell_refinement     'SAINT-NT (Bruker, 2007)'
_computing_data_reduction     'SAINT-NT (Bruker, 2007)'
_computing_structure_solution     'SHELXS97 (Sheldrick, 2008)'
_computing_structure_refinement     'SHELXL97 (Sheldrick, 2008)'
_computing_molecular_graphics     'ORTEP-3 for Windows (Farrugia, 2012)'
_computing_publication_material     'SHELXTL (Sheldrick, 2008)'
loop_
    _atom_site_type_symbol
    _atom_site_label
    _atom_site_fract_x
    _atom_site_fract_y
    _atom_site_fract_z
    _atom_site_U_iso_or_equiv
    _atom_site_adp_type
    _atom_site_calc_flag
    _atom_site_refinement_flags
    _atom_site_occupancy
    _atom_site_symmetry_multiplicity
    _atom_site_disorder_assembly
    _atom_site_disorder_group
    Br Br1 -0.117304(18) 0.402498(14) 0.12147(3) 0.03315(8) Uani d . 1 1 . .
    N N1 -0.15740(18) 0.79184(15) 0.2893(4) 0.0560(7) Uani d . 1 1 . .
    N N2 0.27771(15) 0.56650(13) 0.4706(3) 0.0366(5) Uani d . 1 1 . .
    C C1 -0.05428(17) 0.50150(13) 0.2166(3) 0.0265(4) Uani d . 1 1 . .
    C C2 0.04561(16) 0.49766(13) 0.2815(3) 0.0251(4) Uani d . 1 1 . .
    H H2 0.0823 0.4461 0.2787 0.030 Uiso calc R 1 1 . .
    C C3 0.09102(17) 0.57163(13) 0.3513(3) 0.0243(4) Uani d . 1 1 . .
    C C4 0.03878(16) 0.64751(13) 0.3566(3) 0.0266(4) Uani d . 1 1 . .
    H H4 0.0703 0.6971 0.4059 0.032 Uiso calc R 1 1 . .
    C C5 -0.06113(17) 0.64919(14) 0.2879(3) 0.0288(4) Uani d . 1 1 . .
    C C6 -0.10855(17) 0.57649(14) 0.2169(3) 0.0292(4) Uani d . 1 1 . .
    H H6 -0.1766 0.5784 0.1697 0.035 Uiso calc R 1 1 . .
    C C7 -0.11580(18) 0.72847(15) 0.2884(4) 0.0377(6) Uani d . 1 1 . .
    C C8 0.19580(17) 0.56869(13) 0.4179(3) 0.0272(4) Uani d . 1 1 . .
    Br Br1A 0.370700(19) 0.099566(15) 0.08217(4) 0.03739(8) Uani d . 1 1 . .
    N N1A 0.37898(18) 0.49595(14) 0.0782(3) 0.0460(6) Uani d . 1 1 . .
    N N2A 0.78226(14) 0.24025(12) 0.3862(3) 0.0319(4) Uani d . 1 1 . .
    C C1A 0.44634(16) 0.19863(13) 0.1352(3) 0.0264(4) Uani d . 1 1 . .
    C C2A 0.40402(17) 0.27736(14) 0.1025(3) 0.0277(4) Uani d . 1 1 . .
    H H2A 0.3364 0.2823 0.0543 0.033 Uiso calc R 1 1 . .
    C C3A 0.46205(16) 0.34971(13) 0.1413(3) 0.0257(4) Uani d . 1 1 . .
    C C4A 0.56122(16) 0.34354(13) 0.2127(3) 0.0252(4) Uani d . 1 1 . .
    H H4A 0.6006 0.3929 0.2381 0.030 Uiso calc R 1 1 . .
    C C5A 0.60110(15) 0.26273(13) 0.2458(3) 0.0233(4) Uani d . 1 1 . .
    C C6A 0.54470(16) 0.18963(12) 0.2074(3) 0.0247(4) Uani d . 1 1 . .
    H H6A 0.5729 0.1350 0.2300 0.030 Uiso calc R 1 1 . .
    C C7A 0.41674(18) 0.43201(15) 0.1068(3) 0.0317(5) Uani d . 1 1 . .
    C C8A 0.70312(17) 0.25181(12) 0.3230(3) 0.0262(4) Uani d . 1 1 . .
loop_
    _atom_site_aniso_label
    _atom_site_aniso_U_11
    _atom_site_aniso_U_22
    _atom_site_aniso_U_33
    _atom_site_aniso_U_12
    _atom_site_aniso_U_13
    _atom_site_aniso_U_23
    Br1 0.03797(14) 0.02912(13) 0.03247(13) -0.01325(9) 0.00308(10) -0.00301(8)
    N1 0.0359(12) 0.0372(12) 0.095(2) 0.0070(10) 0.0032(13) 0.0007(13)
    N2 0.0309(10) 0.0297(10) 0.0483(13) 0.0062(8) -0.0035(9) -0.0032(9)
    C1 0.0320(11) 0.0244(10) 0.0234(10) -0.0081(8) 0.0047(8) 0.0003(7)
    C2 0.0310(11) 0.0209(9) 0.0236(10) -0.0016(8) 0.0042(8) 0.0012(7)
    C3 0.0262(10) 0.0238(9) 0.0229(10) -0.0008(8) 0.0029(8) 0.0012(7)
    C4 0.0270(11) 0.0223(10) 0.0304(11) -0.0021(8) 0.0023(9) -0.0009(8)
    C5 0.0253(11) 0.0262(10) 0.0350(12) 0.0005(8) 0.0039(9) 0.0013(8)
    C6 0.0226(10) 0.0322(11) 0.0328(11) -0.0035(9) 0.0026(9) 0.0022(9)
    C7 0.0263(12) 0.0314(12) 0.0554(16) 0.0004(10) 0.0024(11) 0.0001(11)
    C8 0.0297(11) 0.0200(9) 0.0319(11) 0.0014(8) 0.0016(9) -0.0015(8)
    Br1A 0.03607(14) 0.03308(13) 0.04293(15) -0.01449(9) 0.00186(10) -0.00027(9)
    N1A 0.0482(14) 0.0387(12) 0.0506(14) 0.0124(10) -0.0004(11) 0.0062(10)
    N2A 0.0297(10) 0.0259(9) 0.0394(11) 0.0012(8) -0.0039(9) 0.0011(8)
    C1A 0.0275(11) 0.0265(10) 0.0256(10) -0.0053(8) 0.0053(8) -0.0007(8)
    C2A 0.0222(10) 0.0366(12) 0.0244(10) -0.0015(9) 0.0022(8) 0.0013(8)
    C3A 0.0280(11) 0.0254(10) 0.0237(10) 0.0039(8) 0.0018(8) 0.0007(8)
    C4A 0.0289(11) 0.0226(10) 0.0240(10) 0.0000(8) 0.0005(8) -0.0009(8)
    C5A 0.0233(10) 0.0253(10) 0.0212(10) 0.0006(8) 0.0017(8) -0.0001(7)
    C6A 0.0268(10) 0.0218(9) 0.0262(10) -0.0004(8) 0.0056(8) 0.0004(7)
    C7A 0.0316(12) 0.0330(12) 0.0302(11) 0.0032(10) 0.0003(9) 0.0018(9)
    C8A 0.0308(11) 0.0194(9) 0.0282(11) 0.0002(8) 0.0013(9) 0.0004(7)
_geom_special_details
;
All e.s.d.'s (except the e.s.d. in the dihedral angle between two l.s. planes)
are estimated using the full covariance matrix. The cell e.s.d.'s are taken
into account individually in the estimation of e.s.d.'s in distances, angles
and torsion angles; correlations between e.s.d.'s in cell parameters are only
used when they are defined by crystal symmetry. An approximate (isotropic)
treatment of cell e.s.d.'s is used for estimating e.s.d.'s involving l.s.
planes.
;
loop_
    _geom_bond_atom_site_label_1
    _geom_bond_atom_site_label_2
    _geom_bond_site_symmetry_2
    _geom_bond_distance
    _geom_bond_publ_flag
    Br1 C1 . 1.888(2) ?
    N1 C7 . 1.143(3) ?
    N2 C8 . 1.134(3) ?
    C1 C2 . 1.385(3) ?
    C1 C6 . 1.386(3) ?
    C2 C3 . 1.398(3) ?
    C2 H2 . 0.9500 ?
    C3 C4 . 1.386(3) ?
    C3 C8 . 1.449(3) ?
    C4 C5 . 1.393(3) ?
    C4 H4 . 0.9500 ?
    C5 C6 . 1.396(3) ?
    C5 C7 . 1.447(3) ?
    C6 H6 . 0.9500 ?
    Br1A C1A . 1.886(2) ?
    N1A C7A . 1.141(3) ?
    N2A C8A . 1.139(3) ?
    C1A C2A . 1.379(3) ?
    C1A C6A . 1.389(3) ?
    C2A C3A . 1.397(3) ?
    C2A H2A . 0.9500 ?
    C3A C4A . 1.393(3) ?
    C3A C7A . 1.447(3) ?
    C4A C5A . 1.397(3) ?
    C4A H4A . 0.9500 ?
    C5A C6A . 1.395(3) ?
    C5A C8A . 1.449(3) ?
    C6A H6A . 0.9500 ?
loop_
    _geom_angle_atom_site_label_1
    _geom_angle_atom_site_label_2
    _geom_angle_atom_site_label_3
    _geom_angle_site_symmetry_1
    _geom_angle_site_symmetry_3
    _geom_angle
    _geom_angle_publ_flag
    C2 C1 C6 . . 121.65(19) ?
    C2 C1 Br1 . . 119.13(16) ?
    C6 C1 Br1 . . 119.21(17) ?
    C1 C2 C3 . . 118.31(19) ?
    C1 C2 H2 . . 120.8 ?
    C3 C2 H2 . . 120.8 ?
    C4 C3 C2 . . 121.7(2) ?
    C4 C3 C8 . . 119.39(19) ?
    C2 C3 C8 . . 118.86(19) ?
    C3 C4 C5 . . 118.3(2) ?
    C3 C4 H4 . . 120.8 ?
    C5 C4 H4 . . 120.8 ?
    C4 C5 C6 . . 121.3(2) ?
    C4 C5 C7 . . 118.9(2) ?
    C6 C5 C7 . . 119.8(2) ?
    C1 C6 C5 . . 118.6(2) ?
    C1 C6 H6 . . 120.7 ?
    C5 C6 H6 . . 120.7 ?
    N1 C7 C5 . . 178.8(3) ?
    N2 C8 C3 . . 179.7(3) ?
    C2A C1A C6A . . 121.60(19) ?
    C2A C1A Br1A . . 120.23(16) ?
    C6A C1A Br1A . . 118.18(15) ?
    C1A C2A C3A . . 119.1(2) ?
    C1A C2A H2A . . 120.5 ?
    C3A C2A H2A . . 120.5 ?
    C4A C3A C2A . . 121.22(19) ?
    C4A C3A C7A . . 120.2(2) ?
    C2A C3A C7A . . 118.6(2) ?
    C3A C4A C5A . . 118.05(19) ?
    C3A C4A H4A . . 121.0 ?
    C5A C4A H4A . . 121.0 ?
    C6A C5A C4A . . 121.71(19) ?
    C6A C5A C8A . . 117.39(18) ?
    C4A C5A C8A . . 120.90(18) ?
    C1A C6A C5A . . 118.36(19) ?
    C1A C6A H6A . . 120.8 ?
    C5A C6A H6A . . 120.8 ?
    N1A C7A C3A . . 178.4(3) ?
    N2A C8A C5A . . 177.3(2) ?
loop_
    _geom_torsion_atom_site_label_1
    _geom_torsion_atom_site_label_2
    _geom_torsion_atom_site_label_3
    _geom_torsion_atom_site_label_4
    _geom_torsion_site_symmetry_1
    _geom_torsion_site_symmetry_2
    _geom_torsion_site_symmetry_3
    _geom_torsion_site_symmetry_4
    _geom_torsion
    _geom_torsion_publ_flag
    C6 C1 C2 C3 . . . . 1.1(3) ?
    Br1 C1 C2 C3 . . . . 179.95(15) ?
    C1 C2 C3 C4 . . . . 0.0(3) ?
    C1 C2 C3 C8 . . . . -179.33(19) ?
    C2 C3 C4 C5 . . . . -0.8(3) ?
    C8 C3 C4 C5 . . . . 178.5(2) ?
    C3 C4 C5 C6 . . . . 0.7(3) ?
    C3 C4 C5 C7 . . . . -178.5(2) ?
    C2 C1 C6 C5 . . . . -1.3(3) ?
    Br1 C1 C6 C5 . . . . 179.87(17) ?
    C4 C5 C6 C1 . . . . 0.4(3) ?
    C7 C5 C6 C1 . . . . 179.5(2) ?
    C6A C1A C2A C3A . . . . 0.7(3) ?
    Br1A C1A C2A C3A . . . . -179.35(16) ?
    C1A C2A C3A C4A . . . . -0.2(3) ?
    C1A C2A C3A C7A . . . . -179.9(2) ?
    C2A C3A C4A C5A . . . . -0.5(3) ?
    C7A C3A C4A C5A . . . . 179.2(2) ?
    C3A C4A C5A C6A . . . . 0.7(3) ?
    C3A C4A C5A C8A . . . . -178.87(19) ?
    C2A C1A C6A C5A . . . . -0.4(3) ?
    Br1A C1A C6A C5A . . . . 179.62(15) ?
    C4A C5A C6A C1A . . . . -0.3(3) ?
    C8A C5A C6A C1A . . . . 179.29(19) ?
loop_
    _geom_hbond_atom_site_label_D
    _geom_hbond_atom_site_label_H
    _geom_hbond_atom_site_label_A
    _geom_hbond_site_symmetry_A
    _geom_hbond_distance_DH
    _geom_hbond_distance_HA
    _geom_hbond_distance_DA
    _geom_hbond_angle_DHA
    C4A H4A N2 3_666 0.95 2.69 3.388(3) 130
    C4 H4 N2A 3_666 0.95 2.61 3.444(3) 147
    C6A H6A N1A 2_645 0.95 2.67 3.563(3) 157
    C2 H2 N1 2_545 0.95 2.69 3.624(3) 168
    C2A H2A N1 2_545 0.95 2.72 3.435(3) 133
_iucr_refine_instructions_details
;
TITL Nase_1 in P2(1)/c
CELL 0.71073  13.3019  15.7762   7.4265  90.000  93.719  90.000
ZERR    8.00   0.0004   0.0005   0.0002   0.000   0.002   0.000
LATT 1
SYMM -X, 0.5+Y, 0.5-Z
SFAC C  H  N  Br
UNIT 64  24  16  8
OMIT -3 58.3
L.S. 20
ACTA
BOND $H
FMAP 2
PLAN 5
SIZE 0.080 0.430 0.450
WPDB
CONF
WGHT   0.028900   1.090300
FVAR 0.093730
TEMP -100
MOLE 1
Br1    4   0.882696   0.402498   0.121473  11.000000   0.037970 =
           0.029120   0.032470  -0.003010   0.003080  -0.013250
N1     3   0.842599   0.791840   0.289322  11.000000   0.035910 =
           0.037180   0.094690   0.000660   0.003240   0.006960
N2     3   1.277712   0.566499   0.470641  11.000000   0.030900 =
           0.029710   0.048320  -0.003200  -0.003550   0.006170
C1     1   0.945715   0.501498   0.216595  11.000000   0.031980 =
           0.024350   0.023420   0.000270   0.004690  -0.008090
C2     1   1.045613   0.497660   0.281545  11.000000   0.031050 =
           0.020860   0.023640   0.001240   0.004210  -0.001630
AFIX 43
H2     2   1.082331   0.446079   0.278736  11.000000  -1.200000
AFIX 0
C3     1   1.091022   0.571628   0.351333  11.000000   0.026210 =
           0.023820   0.022930   0.001230   0.002920  -0.000780
C4     1   1.038782   0.647514   0.356647  11.000000   0.027000 =
           0.022330   0.030390  -0.000920   0.002270  -0.002070
AFIX 43
H4     2   1.070330   0.697119   0.405915  11.000000  -1.200000
AFIX 0
C5     1   0.938869   0.649190   0.287925  11.000000   0.025320 =
           0.026250   0.035010   0.001260   0.003920   0.000530
C6     1   0.891449   0.576490   0.216868  11.000000   0.022640 =
           0.032200   0.032840   0.002240   0.002570  -0.003500
AFIX 43
H6     2   0.823377   0.578378   0.169665  11.000000  -1.200000
AFIX 0
C7     1   0.884201   0.728465   0.288435  11.000000   0.026320 =
           0.031400   0.055440   0.000110   0.002430   0.000390
C8     1   1.195799   0.568693   0.417871  11.000000   0.029750 =
           0.020040   0.031870  -0.001470   0.001620   0.001370
MOLE 2
Br1A   4   0.370700   0.099566   0.082173  11.000000   0.036070 =
           0.033080   0.042930  -0.000270   0.001860  -0.014490
N1A    3   0.378978   0.495950   0.078172  11.000000   0.048200 =
           0.038730   0.050570   0.006150  -0.000390   0.012420
N2A    3   0.782261   0.240247   0.386153  11.000000   0.029680 =
           0.025870   0.039430   0.001090  -0.003940   0.001180
C1A    1   0.446337   0.198633   0.135225  11.000000   0.027490 =
           0.026510   0.025600  -0.000740   0.005250  -0.005270
C2A    1   0.404018   0.277355   0.102509  11.000000   0.022210 =
           0.036630   0.024420   0.001300   0.002170  -0.001490
AFIX 43
H2A    2   0.336367   0.282346   0.054273  11.000000  -1.200000
AFIX 0
C3A    1   0.462045   0.349706   0.141307  11.000000   0.028050 =
           0.025380   0.023660   0.000690   0.001750   0.003950
C4A    1   0.561222   0.343545   0.212669  11.000000   0.028890 =
           0.022600   0.023970  -0.000900   0.000510   0.000050
AFIX 43
H4A    2   0.600588   0.392870   0.238062  11.000000  -1.200000
AFIX 0
C5A    1   0.601099   0.262732   0.245798  11.000000   0.023260 =
           0.025310   0.021230  -0.000110   0.001660   0.000560
C6A    1   0.544700   0.189625   0.207387  11.000000   0.026750 =
           0.021780   0.026190   0.000390   0.005560  -0.000420
AFIX 43
H6A    2   0.572893   0.135034   0.230040  11.000000  -1.200000
AFIX 0
C7A    1   0.416740   0.432013   0.106802  11.000000   0.031630 =
           0.033040   0.030230   0.001800   0.000350   0.003170
C8A    1   0.703122   0.251809   0.322960  11.000000   0.030800 =
           0.019450   0.028190   0.000380   0.001310   0.000180
HKLF 4
END
;
data_New_Global_Publ_Block
_journal_date_recd_electronic     2013-09-25
_journal_date_accepted     2013-10-21
_journal_name_full     'Acta Crystallographica, Section E'
_journal_year     2013
_journal_volume     69
_journal_issue     12
_journal_page_first     o1732
_journal_page_last     o1733
_journal_paper_category     QO
_journal_paper_doi     10.1107/S1600536813028857
_journal_coeditor_code     ZP2009
_publ_contact_author_name     'Edwin Weber'
_publ_contact_author_address
;
Institut f\"ur Organische Chemie
TU Bergakademie Freiberg
Leipziger Strasse 29
D-09596 Freiberg/Sachsen
Germany
;
_publ_contact_author_email     'edwin.weber@chemie-tu.freiberg.de'
_publ_contact_author_fax     '+493731393170'
_publ_contact_author_phone     '+493731392386'
_publ_section_title
;
5-Bromobenzene-1,3-dicarbonitrile
;
loop_
    _publ_author_name
    _publ_author_footnote
    _publ_author_address
    'Seidel, Nadine' .
;
Institut f\"ur Organische Chemie
TU Bergakademie Freiberg
Leipziger Strasse 29
D-09596 Freiberg/Sachsen
Germany
;
    'Seichter, Wilhelm' .
;
Institut f\"ur Organische Chemie
TU Bergakademie Freiberg
Leipziger Strasse 29
D-09596 Freiberg/Sachsen
Germany
;
    'Weber, Edwin' .
;
Institut f\"ur Organische Chemie
TU Bergakademie Freiberg
Leipziger Strasse 29
D-09596 Freiberg/Sachsen
Germany
;
