# Supplementary material for: 5-Bromo­benzene-1,3-dicarbo­nitrile
Source: Acta Crystallogr Sect E Struct Rep Online. 2013 Nov 6;69(Pt 12):o1732–3. doi: 10.1107/S1600536813028857 (PMC3885018; doi:10.1107/S1600536813028857)
Supplement: Supplementary file 2 [file e-69-o1732-Isup2.hkl]

# 
# h,k,l, Fc-squared, Fo-squared, sigma(Fo-squared) and status flag 
# 
data_I
_shelx_title ' Nase_1 in P2(1)/c' 
_shelx_refln_list_code          4 
_shelx_F_calc_maximum      375.77 
_exptl_crystal_F_000       800.00 
_reflns_d_resolution_high  0.7297 
 
loop_ 
 _symmetry_equiv_pos_as_xyz 
 'x, y, z' 
 '-x, y+1/2, -z+1/2' 
 '-x, -y, -z' 
 'x, -y-1/2, z-1/2' 
 
_cell_length_a    13.3019 
_cell_length_b    15.7762 
_cell_length_c     7.4265 
_cell_angle_alpha  90.000 
_cell_angle_beta   93.719 
_cell_angle_gamma  90.000 
 
_shelx_F_squared_multiplier     1.000 
 
loop_ 
 _refln_index_h 
 _refln_index_k 
 _refln_index_l 
 _refln_F_squared_calc 
 _refln_F_squared_meas 
 _refln_F_squared_sigma 
 _refln_observed_status 
   1   0   0        1.35       -1.21      0.80 o 
   2   0   0     9549.41     7938.38    241.50 o 
   3   0   0        6.57       29.80      4.88 o 
   4   0   0    66260.13    59343.84   1835.07 o 
   5   0   0       33.96       26.03      4.39 o 
   6   0   0     7504.86     8361.03    226.50 o 
   7   0   0      306.33      298.94     11.67 o 
   8   0   0     9331.36     9051.91    245.49 o 
   9   0   0      238.93      268.21     13.59 o 
  10   0   0      112.89      110.89     10.72 o 
  11   0   0      900.97      993.65     45.93 o 
  12   0   0    10963.60    11312.18    444.38 o 
  13   0   0      515.63      614.96     33.69 o 
  14   0   0      288.80      242.04     20.63 o 
  15   0   0      482.15      599.26     35.37 o 
  16   0   0      729.05      855.87     43.71 o 
  17   0   0      243.59      290.16     19.48 o 
  18   0   0      230.97      277.66     26.80 o 
   2   1   0    11203.52    11369.69    212.23 o 
   3   1   0     3029.49     3289.96    101.67 o 
   4   1   0      312.13      270.32     26.80 o 
   5   1   0     3449.22     3158.97     83.12 o 
   6   1   0     5863.52     5441.95    149.75 o 
   7   1   0       77.32       76.12      4.77 o 
   8   1   0       58.50       48.53      4.96 o 
   9   1   0     1196.72     1234.30     27.79 o 
  10   1   0     3872.55     3980.97     83.46 o 
  11   1   0      862.77      913.99     30.64 o 
  12   1   0       60.27       55.11     10.35 o 
  13   1   0       91.07      116.75     12.32 o 
  14   1   0      504.37      568.37     23.13 o 
  15   1   0       17.72       49.83     10.38 o 
  16   1   0        1.34       34.86     10.80 o 
  17   1   0      159.76      204.56     13.85 o 
  18   1   0       78.59      131.70     17.58 o 
   0   2   0     1070.86     1120.74     40.24 o 
   1   2   0     6442.23     6348.14     99.39 o 
   2   2   0      131.90      145.99      3.37 o 
   3   2   0     3357.04     3777.53     98.91 o 
   4   2   0     4880.56     5114.41    120.04 o 
   5   2   0      368.98      363.20      9.61 o 
   6   2   0      112.80       91.12      6.72 o 
   7   2   0     1539.33     1562.48     36.91 o 
   8   2   0     2659.80     2543.42     59.83 o 
   9   2   0      307.35      347.29     12.65 o 
  10   2   0       16.49        5.23      5.62 o 
  11   2   0      226.49      232.93     10.62 o 
  12   2   0      531.26      588.58     21.84 o 
  13   2   0      507.14      497.09     18.97 o 
  14   2   0        4.40       31.15      9.88 o 
  15   2   0       53.69       76.71     10.74 o 
  16   2   0      385.82      427.17     19.03 o 
  17   2   0        0.47       39.31     11.56 o 
  18   2   0        7.57       39.40     19.25 o 
   1   3   0       27.47       29.39      1.23 o 
   2   3   0    71858.61    70344.17   1654.21 o 
   3   3   0      325.55      302.85      8.21 o 
   4   3   0      117.81      136.71      6.73 o 
   5   3   0       81.82       71.78      5.00 o 
   6   3   0    30593.17    29465.09    712.70 o 
   7   3   0      392.46      318.34     15.02 o 
   8   3   0        1.66       -8.39      5.59 o 
   9   3   0      573.28      477.27     23.75 o 
  10   3   0     7558.42     7247.11    158.47 o 
  11   3   0      198.24      203.52      9.29 o 
  12   3   0      671.05      646.21     21.88 o 
  13   3   0      760.79      814.53     25.71 o 
  14   3   0     2771.60     2801.32     79.65 o 
  15   3   0      207.80      246.53     13.97 o 
  16   3   0        1.20       45.31     11.31 o 
  17   3   0      241.16      319.48     16.55 o 
  18   3   0      317.98      339.18     37.56 o 
   0   4   0    11099.95    11206.88    331.36 o 
   1   4   0       16.38       13.56      1.32 o 
   2   4   0     1708.97     1875.48     37.53 o 
   3   4   0       28.97       30.60      2.63 o 
   4   4   0    15140.47    14845.65    342.79 o 
   5   4   0     2113.55     2298.22     61.13 o 
   6   4   0        0.59        0.34      4.02 o 
   7   4   0      625.61      646.45     18.16 o 
   8   4   0     7499.90     6885.61    170.78 o 
   9   4   0     1554.96     1371.02     49.34 o 
  10   4   0       78.01       70.02      7.89 o 
  11   4   0     2306.88     2127.01     49.11 o 
  12   4   0     2108.43     2006.43     66.45 o 
  13   4   0      505.97      525.29     22.03 o 
  14   4   0       12.59       29.55     10.27 o 
  15   4   0      472.32      512.78     20.78 o 
  16   4   0      777.44      805.05     26.94 o 
  17   4   0       34.80       63.09     11.98 o 
   1   5   0     1980.94     2357.56     49.47 o 
   2   5   0      170.88      224.50      6.71 o 
   3   5   0     4228.28     4427.71    110.97 o 
   4   5   0      339.07      387.59     11.08 o 
   5   5   0       35.38       25.40      3.76 o 
   6   5   0        4.47        0.66      5.53 o 
   7   5   0      118.36      138.97      9.87 o 
   8   5   0      251.15      230.37     12.36 o 
   9   5   0        5.65       -8.20      7.65 o 
  10   5   0      297.46      234.98     15.42 o 
  11   5   0       56.14       22.28      7.81 o 
  12   5   0      114.71       97.97      8.85 o 
  13   5   0      238.55      230.91     13.30 o 
  14   5   0       42.08       47.73     12.98 o 
  15   5   0      120.24      151.37     12.50 o 
  16   5   0       64.83      112.92     12.16 o 
  17   5   0        8.26       53.19     12.28 o 
   0   6   0    37335.21    38802.02   1003.53 o 
   1   6   0      139.71      131.53      5.34 o 
   2   6   0     8206.25     9559.69    216.68 o 
   3   6   0      281.16      329.36     10.24 o 
   4   6   0    29918.85    31496.36    787.49 o 
   5   6   0      591.89      569.49     15.13 o 
   6   6   0      635.42      687.00     18.22 o 
   7   6   0        2.62       -1.19      4.27 o 
   8   6   0    14902.05    14742.05    386.81 o 
   9   6   0      792.49      741.16     24.40 o 
  10   6   0     4766.82     4315.29    116.43 o 
  11   6   0      283.71      231.28     24.81 o 
  12   6   0     2069.95     1840.00     44.05 o 
  13   6   0      396.75      352.66     16.99 o 
  14   6   0       11.14       27.90     10.57 o 
  15   6   0      161.63      200.97     14.10 o 
  16   6   0      301.45      298.03     15.90 o 
  17   6   0      120.42      161.29     17.38 o 
   1   7   0      289.56      301.57      8.11 o 
   2   7   0    24569.14    25284.73    573.45 o 
   3   7   0        6.33       -2.10      2.38 o 
   4   7   0       41.69       43.86      4.24 o 
   5   7   0      700.53      731.58     20.49 o 
   6   7   0    12700.11    12614.36    291.78 o 
   7   7   0      493.78      519.19     17.40 o 
   8   7   0       24.20       24.66      7.12 o 
   9   7   0     1566.21     1566.42     44.51 o 
  10   7   0     5846.03     5309.58    170.05 o 
  11   7   0      581.07      504.03     21.05 o 
  12   7   0       50.04       20.06     10.84 o 
  13   7   0      474.47      431.15     18.86 o 
  14   7   0     1285.98     1196.46     35.20 o 
  15   7   0       70.80       98.27     12.86 o 
  16   7   0       15.70       40.85     16.97 o 
  17   7   0      345.78      350.22     21.04 o 
   0   8   0     2103.85     2175.71     65.36 o 
   1   8   0      120.10      133.39      7.31 o 
   2   8   0       47.75       42.00      3.84 o 
   3   8   0     3557.18     4128.43     94.45 o 
   4   8   0     1029.46      991.61     26.75 o 
   5   8   0       90.88      102.89      5.96 o 
   6   8   0        3.32       -0.67      5.20 o 
   7   8   0     2054.50     2052.15     53.35 o 
   8   8   0      654.53      676.69     21.87 o 
   9   8   0       87.67       74.71      8.84 o 
  10   8   0        5.76        0.74      8.94 o 
  11   8   0      107.96       81.20     14.95 o 
  12   8   0      472.54      369.97     18.82 o 
  13   8   0       30.56       11.16     10.51 o 
  14   8   0        0.56       -4.97     12.01 o 
  15   8   0      214.22      202.91     14.84 o 
  16   8   0       13.01       12.85     13.94 o 
   1   9   0      129.74      140.18      5.80 o 
   2   9   0    12231.61    12915.24    292.62 o 
   3   9   0       41.47       40.96      4.36 o 
   4   9   0      484.58      452.10     14.36 o 
   5   9   0       22.11        8.48      5.07 o 
   6   9   0     6870.68     6881.02    173.01 o 
   7   9   0       10.76        8.66      6.56 o 
   8   9   0      768.48      737.19     26.05 o 
   9   9   0        3.48      -10.03      8.91 o 
  10   9   0     1073.08     1075.25     33.55 o 
  11   9   0       11.39       12.23     10.67 o 
  12   9   0       93.11       78.63     19.22 o 
  13   9   0       10.42       -9.85     12.30 o 
  14   9   0     1446.08     1282.04     37.96 o 
  15   9   0       33.47       22.78     12.75 o 
  16   9   0        3.96       19.71     13.44 o 
   0  10   0    15946.29    16413.33    579.48 o 
   1  10   0       71.34       69.37      5.69 o 
   2  10   0      296.26      338.13     11.05 o 
   3  10   0       79.18       73.61      5.38 o 
   4  10   0    21030.56    21395.21    483.99 o 
   5  10   0      144.02      128.90      7.71 o 
   6  10   0       16.06       15.00      6.18 o 
   7  10   0      584.70      584.06     18.90 o 
   8  10   0     9613.67     9698.67    281.26 o 
   9  10   0      184.85      197.09     12.79 o 
  10  10   0       58.03       42.66     11.50 o 
  11  10   0      675.50      619.65     26.66 o 
  12  10   0     2700.41     2466.98     76.66 o 
  13  10   0      121.54      103.77     14.51 o 
  14  10   0      110.77       57.68     14.74 o 
  15  10   0      408.82      363.14     19.16 o 
  16  10   0      932.20      926.24     50.84 o 
   1  11   0     2150.03     2337.95     60.18 o 
   2  11   0     4067.29     4183.57    105.85 o 
   3  11   0      351.80      388.48     13.66 o 
   4  11   0       31.23       22.05      6.07 o 
   5  11   0      344.56      373.33     13.93 o 
   6  11   0     2687.81     2664.51     79.51 o 
   7  11   0      426.09      463.98     16.91 o 
   8  11   0      171.23      153.29     10.17 o 
   9  11   0      296.28      289.16     17.49 o 
  10  11   0      883.50      887.51     32.11 o 
  11  11   0      122.13      124.19     22.30 o 
  12  11   0       19.36       -1.95     13.73 o 
  13  11   0      862.08      789.45     52.93 o 
  14  11   0      371.90      329.19     30.10 o 
  15  11   0      243.86      236.67     18.41 o 
   0  12   0     8455.01     8778.16    311.47 o 
   1  12   0      217.56      222.63     10.53 o 
   2  12   0       34.81       25.82      6.39 o 
   3  12   0       37.66       28.80      6.53 o 
   4  12   0     1893.67     1909.78     50.22 o 
   5  12   0        8.91        7.88      6.86 o 
   6  12   0      462.53      412.45     15.77 o 
   7  12   0        3.62      -11.72      7.81 o 
   8  12   0      884.30      891.74     27.31 o 
   9  12   0       28.74       27.25     11.46 o 
  10  12   0      245.79      227.77     15.52 o 
  11  12   0      140.58      125.08     16.13 o 
  12  12   0     1590.41     1525.63     51.89 o 
  13  12   0        8.28      -21.70     15.20 o 
  14  12   0       45.32        7.94     20.38 o 
  15  12   0        3.08      -11.33     16.78 o 
   1  13   0      146.78      146.56      8.54 o 
   2  13   0     8685.03     9074.33    227.64 o 
   3  13   0      331.74      361.11     14.63 o 
   4  13   0       89.90       66.82      7.94 o 
   5  13   0       87.84       90.67      8.36 o 
   6  13   0     8468.51     8387.42    211.14 o 
   7  13   0      147.95      153.95     10.35 o 
   8  13   0       18.25        7.61      9.27 o 
   9  13   0      361.10      358.38     18.83 o 
  10  13   0     4031.94     4064.84    223.66 o 
  11  13   0      118.34      127.53     15.31 o 
  12  13   0        4.64      -16.71     19.23 o 
  13  13   0      185.07      146.34     18.00 o 
  14  13   0      800.88      702.16     47.46 o 
   0  14   0      512.76      546.58     25.75 o 
   1  14   0      328.58      341.42     14.23 o 
   2  14   0      377.08      396.98     15.22 o 
   3  14   0      157.80      164.21      9.52 o 
   4  14   0     2706.05     2789.08     72.13 o 
   5  14   0      193.89      219.79     11.09 o 
   6  14   0       88.03       73.05     11.50 o 
   7  14   0      309.17      368.97     16.90 o 
   8  14   0     2705.65     2757.65     72.41 o 
   9  14   0      743.52      796.82     30.84 o 
  10  14   0       83.71       57.34     13.43 o 
  11  14   0      536.95      576.86     28.38 o 
  12  14   0      457.13      422.27     25.75 o 
  13  14   0        7.07      -24.99     16.66 o 
   1  15   0       92.05       91.02      8.81 o 
   2  15   0      206.67      195.15     10.38 o 
   3  15   0       45.41       46.05      8.36 o 
   4  15   0       23.56       19.89      8.36 o 
   5  15   0      226.63      212.34     11.48 o 
   6  15   0       49.70       48.20      9.33 o 
   7  15   0       39.28       45.76      9.85 o 
   8  15   0        2.33        2.71     10.24 o 
   9  15   0      259.81      243.46     16.59 o 
  10  15   0      364.96      325.63     19.06 o 
  11  15   0      113.32      118.07     15.99 o 
  12  15   0      173.98      169.22     18.63 o 
  13  15   0       97.60       49.39     18.38 o 
   0  16   0     2375.33     2464.32     91.35 o 
   1  16   0       20.02       22.48      8.54 o 
   2  16   0      108.54      110.69      9.65 o 
   3  16   0       60.36       67.77      9.50 o 
   4  16   0     4625.92     4617.56    117.80 o 
   5  16   0       33.31       36.10      9.50 o 
   6  16   0        2.39       -8.29      9.90 o 
   7  16   0        2.40       -0.36     10.22 o 
   8  16   0     2930.17     3069.00     80.81 o 
   9  16   0      134.89      113.60     14.99 o 
  10  16   0        2.80      -20.78     13.85 o 
  11  16   0        3.77      -23.50     15.67 o 
  12  16   0      653.50      585.50     30.63 o 
   1  17   0      257.74      259.87     12.52 o 
   2  17   0     3007.41     3219.16     83.51 o 
   3  17   0      180.68      169.49     11.78 o 
   4  17   0        2.03       -2.54      9.57 o 
   5  17   0      117.00      143.16     11.57 o 
   6  17   0     2022.42     2188.77     58.90 o 
   7  17   0      178.47      173.77     13.28 o 
   8  17   0       15.76       19.31     12.31 o 
   9  17   0      121.51       87.37     15.66 o 
  10  17   0     1365.27     1498.12     51.84 o 
  11  17   0        9.86      -24.70     16.46 o 
   0  18   0       45.39       68.37     14.49 o 
   1  18   0        6.03       10.73     10.35 o 
   2  18   0        3.87        5.46      9.95 o 
   3  18   0      263.33      279.20     14.35 o 
   4  18   0      151.63      186.45     12.90 o 
   5  18   0       11.14        9.72     10.72 o 
   6  18   0        5.45       -3.89     11.19 o 
   7  18   0      332.97      337.27     16.84 o 
   8  18   0       29.09       33.02     12.83 o 
   9  18   0        3.78      -19.89     15.00 o 
  10  18   0        5.02      -24.46     16.77 o 
   1  19   0       41.06       41.82     11.09 o 
   2  19   0      988.15      949.79     30.43 o 
   3  19   0       77.27       76.64     11.80 o 
   4  19   0       42.57       47.39     11.61 o 
   5  19   0       35.05       27.15     11.91 o 
   6  19   0      898.93      866.91     29.16 o 
   7  19   0       32.93       29.42     12.95 o 
   8  19   0        3.00      -13.77     13.38 o 
   0  20   0     3197.58     3530.77    130.38 o 
   1  20   0        1.60      -12.21     11.61 o 
   2  20   0      174.37      205.16     13.92 o 
   3  20   0       99.25       88.72     12.35 o 
   4  20   0      860.70      844.49     29.29 o 
   5  20   0       32.68       25.49     13.07 o 
   6  20   0        4.72      -11.31     12.84 o 
   1  21   0        1.56        4.54     12.37 o 
   2  21   0      248.48      293.31     16.34 o 
   3  21   0        6.35      -18.27     12.19 o 
   4  21   0        9.84        5.04     13.07 o 
 -18   1   1       64.95      119.19     21.23 o 
 -17   1   1      115.51      141.40     19.90 o 
 -16   1   1      141.55      220.53     14.70 o 
 -15   1   1     1770.53     1885.63     56.92 o 
 -14   1   1      251.38      328.01     17.47 o 
 -13   1   1        8.50       45.65     10.33 o 
 -12   1   1       34.09       67.90     10.35 o 
 -11   1   1     5867.89     5866.65    121.93 o 
 -10   1   1      137.38      151.66      6.20 o 
  -9   1   1      929.07      913.16     22.88 o 
  -8   1   1      832.42      855.90     30.22 o 
  -7   1   1    18221.32    18102.72    347.01 o 
  -6   1   1        1.99        2.48      3.35 o 
  -5   1   1        8.12        8.12      3.03 o 
  -4   1   1     2966.78     2997.94     56.39 o 
  -3   1   1    32469.25    31065.94    511.71 o 
  -2   1   1        1.59        3.99      1.37 o 
  -1   1   1        6.78       26.67      4.26 o 
   0   1   1      645.99      656.93     25.44 o 
   1   1   1    16729.00    16670.38    277.11 o 
   2   1   1     6051.80     6055.41    114.66 o 
   3   1   1      443.92      430.63      8.70 o 
   4   1   1       20.80       21.35      3.87 o 
   5   1   1    16834.79    16122.81    344.69 o 
   6   1   1     2418.93     2307.27     48.37 o 
   7   1   1        0.92       -6.11      5.11 o 
   8   1   1      614.26      626.34     21.84 o 
   9   1   1     8170.85     8117.59    178.65 o 
  10   1   1     1103.26     1139.21     31.39 o 
  11   1   1      293.67      317.89     14.58 o 
  12   1   1      795.53      836.37     25.41 o 
  13   1   1     2137.20     2173.61     62.68 o 
  14   1   1      564.03      619.18     27.09 o 
  15   1   1       57.68       73.88      9.82 o 
  16   1   1      304.17      342.87     14.87 o 
  17   1   1      715.18      785.41     23.90 o 
 -18   2   1        9.72       65.23     20.60 o 
 -17   2   1      937.01     1027.05     44.71 o 
 -16   2   1      431.50      533.50     27.27 o 
 -15   2   1      234.28      268.71     16.10 o 
 -14   2   1        2.15       37.30     10.89 o 
 -13   2   1     3498.59     3506.56    100.46 o 
 -12   2   1      851.55      866.53     25.28 o 
 -11   2   1       83.73       77.76      7.43 o 
 -10   2   1      295.08      305.32     16.11 o 
  -9   2   1    12647.81    12502.76    355.43 o 
  -8   2   1      648.67      650.07     16.12 o 
  -7   2   1      121.58       93.38      5.12 o 
  -6   2   1       26.36       36.56      3.48 o 
  -5   2   1    27017.43    26296.60    521.47 o 
  -4   2   1        7.19        9.20      2.13 o 
  -3   2   1      336.51      300.56      5.80 o 
  -2   2   1      477.41      533.15      8.87 o 
  -1   2   1    11200.43    11335.45    186.66 o 
   0   2   1      371.50      396.01      6.98 o 
   1   2   1     3602.82     3681.52     63.87 o 
   2   2   1      300.57      294.23      5.61 o 
   3   2   1    40646.55    40404.45    764.21 o 
   4   2   1     2212.57     2182.63     48.90 o 
   5   2   1     3308.66     3410.18     74.53 o 
   6   2   1      802.70      692.46     19.17 o 
   7   2   1    25032.11    23757.40    507.75 o 
   8   2   1     2803.91     2601.82     77.84 o 
   9   2   1      176.94      158.40     10.49 o 
  10   2   1      696.27      677.54     18.86 o 
  11   2   1     5061.05     5229.84    128.41 o 
  12   2   1      257.46      312.49     20.77 o 
  13   2   1      144.72      136.26     12.26 o 
  14   2   1      674.52      717.65     23.71 o 
  15   2   1     1624.99     1615.57     44.34 o 
  16   2   1      256.32      306.09     15.94 o 
  17   2   1       14.52       51.58     11.80 o 
 -18   3   1       54.98       86.95     20.30 o 
 -17   3   1       11.36       54.21     19.25 o 
 -16   3   1        0.36       42.35     18.36 o 
 -15   3   1      339.76      374.13     16.87 o 
 -14   3   1       86.87      111.12     10.84 o 
 -13   3   1       12.50       34.80      9.56 o 
 -12   3   1       51.13       56.60      9.02 o 
 -11   3   1      313.64      299.78     19.85 o 
 -10   3   1      257.24      244.26     11.99 o 
  -9   3   1      592.06      556.07     19.29 o 
  -8   3   1       13.29        3.50      5.17 o 
  -7   3   1     4454.27     4621.97    100.88 o 
  -6   3   1      264.66      277.53      8.39 o 
  -5   3   1      529.90      550.66     13.63 o 
  -4   3   1        1.45        0.13      2.61 o 
  -3   3   1    10467.10    11060.34    235.47 o 
  -2   3   1       37.24       28.04      1.33 o 
  -1   3   1        3.98       14.14      1.23 o 
   0   3   1      484.27      567.80      9.49 o 
   1   3   1     4796.55     5022.13     90.91 o 
   2   3   1      995.68     1079.99     25.89 o 
   3   3   1      112.70      127.19      5.07 o 
   4   3   1     1683.30     1861.19     40.86 o 
   5   3   1     2511.18     2489.56     50.44 o 
   6   3   1        9.94       -1.29      4.67 o 
   7   3   1       55.50       40.68      6.70 o 
   8   3   1      340.70      312.73     14.06 o 
   9   3   1      276.13      229.27     13.50 o 
  10   3   1      577.73      506.98     19.38 o 
  11   3   1       12.72       11.90      6.70 o 
  12   3   1      655.41      628.13     22.78 o 
  13   3   1      354.36      355.43     17.38 o 
  14   3   1       98.75      125.15     11.59 o 
  15   3   1        3.73       27.41     10.81 o 
  16   3   1      227.85      260.43     14.69 o 
  17   3   1      127.68      175.01     13.85 o 
 -17   4   1      428.59      493.81     31.49 o 
 -16   4   1        2.07       30.34     17.92 o 
 -15   4   1      102.47      133.32     11.68 o 
 -14   4   1        0.47       15.25      9.93 o 
 -13   4   1     1260.94     1255.78     46.81 o 
 -12   4   1      288.09      270.46     15.86 o 
 -11   4   1       63.00       52.45      8.91 o 
 -10   4   1       57.81       48.47      6.45 o 
  -9   4   1     8386.34     8205.83    166.43 o 
  -8   4   1      116.47       87.32      5.95 o 
  -7   4   1      270.34      235.44     11.21 o 
  -6   4   1        7.97        2.16      3.61 o 
  -5   4   1    13916.52    13961.20    296.79 o 
  -4   4   1      825.56      845.28     19.02 o 
  -3   4   1     2885.59     3089.52     61.45 o 
  -2   4   1      643.83      701.61     15.29 o 
  -1   4   1     5646.85     5621.52    117.50 o 
   0   4   1        4.33       11.80      1.51 o 
   1   4   1       63.61       80.24      3.07 o 
   2   4   1     2083.59     2172.52     43.34 o 
   3   4   1    12224.90    12371.03    290.63 o 
   4   4   1        6.98        5.77      3.03 o 
   5   4   1      713.04      745.08     17.59 o 
   6   4   1      869.23      824.72     18.01 o 
   7   4   1     5306.34     5096.53    171.49 o 
   8   4   1      109.05       92.98      9.36 o 
   9   4   1      168.85      139.42      9.59 o 
  10   4   1       13.50       -4.78      9.69 o 
  11   4   1     3222.96     2893.67     72.56 o 
  12   4   1      105.24      109.00     10.33 o 
  13   4   1       45.74       58.63     10.47 o 
  14   4   1      135.34      164.39     13.27 o 
  15   4   1     1030.69     1076.04     32.52 o 
  16   4   1      209.15      243.35     14.40 o 
  17   4   1       32.36       71.29     13.28 o 
 -17   5   1      271.55      318.97     24.88 o 
 -16   5   1      145.04      211.09     25.07 o 
 -15   5   1     1526.42     1570.99     43.34 o 
 -14   5   1      689.43      727.27     31.40 o 
 -13   5   1      500.89      484.59     31.16 o 
 -12   5   1       40.02       35.55      8.17 o 
 -11   5   1     7301.63     6870.98    151.01 o 
 -10   5   1      253.25      241.47      9.73 o 
  -9   5   1      807.12      753.77     19.94 o 
  -8   5   1        7.76        0.55      5.81 o 
  -7   5   1    20128.63    19888.68    422.79 o 
  -6   5   1      302.93      288.71      9.01 o 
  -5   5   1      892.16      846.96     19.40 o 
  -4   5   1      379.44      449.54     11.09 o 
  -3   5   1    42576.70    43542.01    909.22 o 
  -2   5   1      160.77      183.15      5.25 o 
  -1   5   1      318.76      311.10      8.11 o 
   0   5   1     2171.23     2418.48     50.87 o 
   1   5   1    47418.46    48685.61   1016.18 o 
   2   5   1     4017.92     4322.47     90.30 o 
   3   5   1     1159.28     1291.58     28.06 o 
   4   5   1      979.68     1011.10     24.80 o 
   5   5   1    34975.07    35541.23    834.72 o 
   6   5   1     1252.46     1256.67     28.74 o 
   7   5   1      602.62      626.89     17.93 o 
   8   5   1     1374.38     1264.31     41.24 o 
   9   5   1    16222.34    15314.15    418.88 o 
  10   5   1      457.10      379.25     17.10 o 
  11   5   1        0.65      -16.70     11.13 o 
  12   5   1      639.06      544.45     21.17 o 
  13   5   1     2661.94     2510.50     75.54 o 
  14   5   1      411.88      460.64     33.32 o 
  15   5   1        6.53       22.91     12.73 o 
  16   5   1      302.10      343.92     22.29 o 
  17   5   1      384.83      426.18     26.68 o 
 -17   6   1      104.73      143.85     22.10 o 
 -16   6   1      114.02      178.51     22.22 o 
 -15   6   1        0.75       22.63     13.08 o 
 -14   6   1      264.58      260.88     18.46 o 
 -13   6   1      588.19      564.62     30.80 o 
 -12   6   1      113.01      110.53      9.51 o 
 -11   6   1      774.03      723.41     20.79 o 
 -10   6   1       13.08        1.73      7.63 o 
  -9   6   1     5623.60     5491.47    131.08 o 
  -8   6   1      153.63      149.86      7.97 o 
  -7   6   1      694.63      717.18     17.86 o 
  -6   6   1      160.73      147.43      5.96 o 
  -5   6   1    12772.03    13435.85    285.04 o 
  -4   6   1      769.81      934.17     22.36 o 
  -3   6   1       33.42       52.16      3.13 o 
  -2   6   1       25.17       28.39      2.66 o 
  -1   6   1    11541.43    12302.40    256.68 o 
   0   6   1      155.89      157.32      5.25 o 
   1   6   1     3333.91     3796.87     79.80 o 
   2   6   1     1176.00     1369.87     29.46 o 
   3   6   1    14048.48    15098.26    314.67 o 
   4   6   1       97.43       90.15      4.77 o 
   5   6   1       28.86       48.75      4.58 o 
   6   6   1     1409.12     1482.83     33.50 o 
   7   6   1     5068.12     5059.31    133.63 o 
   8   6   1      192.26      198.91     10.76 o 
   9   6   1     1428.85     1385.61     40.07 o 
  10   6   1     1129.24     1010.01     38.11 o 
  11   6   1      172.89      123.48     11.85 o 
  12   6   1     1091.59      930.74     29.04 o 
  13   6   1        5.45      -10.93     10.53 o 
  14   6   1      277.55      272.95     15.05 o 
  15   6   1       58.96       76.42     14.47 o 
  16   6   1      261.66      303.55     16.23 o 
  17   6   1       17.98       56.57     13.37 o 
 -17   7   1      266.40      282.42     25.85 o 
 -16   7   1        0.01       22.75     20.62 o 
 -15   7   1      752.09      759.83     49.15 o 
 -14   7   1       11.70        2.77     10.83 o 
 -13   7   1      286.69      238.47     11.94 o 
 -12   7   1        7.58      -10.62      8.51 o 
 -11   7   1     6336.55     6110.14    164.25 o 
 -10   7   1      307.89      281.42     26.94 o 
  -9   7   1      115.68      123.86     10.45 o 
  -8   7   1       18.68       11.90      5.38 o 
  -7   7   1     3187.66     3291.05     71.23 o 
  -6   7   1      337.08      341.85     10.83 o 
  -5   7   1      126.46      163.13      6.97 o 
  -4   7   1      372.09      386.63     10.18 o 
  -3   7   1     3449.79     3319.06     69.96 o 
  -2   7   1      103.21      110.69      4.40 o 
  -1   7   1     1535.84     1694.66     36.18 o 
   0   7   1      464.36      498.24     11.82 o 
   1   7   1     4125.50     4283.12     89.84 o 
   2   7   1      137.32      103.79      4.13 o 
   3   7   1       32.63       36.13      3.46 o 
   4   7   1        6.68       -1.94      3.32 o 
   5   7   1     2231.45     2226.73     58.10 o 
   6   7   1      171.26      170.86      8.18 o 
   7   7   1       16.15       18.12      6.22 o 
   8   7   1        7.07       -0.25      7.19 o 
   9   7   1     3458.24     3406.36     91.91 o 
  10   7   1      142.41      117.13     11.34 o 
  11   7   1        1.54      -12.52      9.98 o 
  12   7   1      322.36      243.85     21.52 o 
  13   7   1      629.31      540.20     21.92 o 
  14   7   1       14.95       26.02     12.04 o 
  15   7   1      228.78      228.48     15.08 o 
  16   7   1       89.55      121.89     15.58 o 
  17   7   1      211.81      220.24     22.94 o 
 -16   8   1      306.57      360.26     33.14 o 
 -15   8   1      111.08      114.11     30.12 o 
 -14   8   1        6.94        9.51     11.08 o 
 -13   8   1     2850.77     2562.65     59.75 o 
 -12   8   1      738.35      696.90     37.98 o 
 -11   8   1       43.26       18.33     14.13 o 
 -10   8   1      110.28      105.74     17.41 o 
  -9   8   1     5052.05     4935.51    131.33 o 
  -8   8   1      541.20      547.99     15.51 o 
  -7   8   1      421.27      399.28     12.75 o 
  -6   8   1        1.43        0.93      4.60 o 
  -5   8   1    11645.89    11571.89    262.64 o 
  -4   8   1       35.50       36.89      3.79 o 
  -3   8   1     2276.82     2466.17     52.48 o 
  -2   8   1       10.57       11.09      3.13 o 
  -1   8   1    27528.31    29474.54    614.79 o 
   0   8   1      131.20      116.76      4.48 o 
   1   8   1        6.22        6.00      3.16 o 
   2   8   1      115.85      115.63      4.60 o 
   3   8   1    14418.27    14006.12    291.46 o 
   4   8   1     1137.73     1147.34     25.20 o 
   5   8   1      491.97      543.31     15.14 o 
   6   8   1      319.92      325.02     12.78 o 
   7   8   1     9302.03     9648.03    279.07 o 
   8   8   1     1324.59     1325.76     38.09 o 
   9   8   1     2378.72     2381.41     65.25 o 
  10   8   1      433.68      412.75     29.74 o 
  11   8   1     7219.59     6639.40    176.58 o 
  12   8   1      207.59      184.03     14.35 o 
  13   8   1       64.75       44.00     12.93 o 
  14   8   1      461.67      448.55     28.60 o 
  15   8   1     1798.61     1718.77     61.47 o 
  16   8   1       88.86      121.17     15.30 o 
 -16   9   1        5.70       13.00     29.67 o 
 -15   9   1      848.17      784.21     53.92 o 
 -14   9   1      292.47      278.84     15.46 o 
 -13   9   1      147.02      126.02     16.54 o 
 -12   9   1      286.66      313.99     24.46 o 
 -11   9   1     3005.00     2834.45     87.73 o 
 -10   9   1     1111.96     1130.21     34.68 o 
  -9   9   1       32.49       25.61      8.87 o 
  -8   9   1      401.95      413.58     15.89 o 
  -7   9   1     5921.68     6041.32    138.07 o 
  -6   9   1      177.96      178.38      7.61 o 
  -5   9   1      236.76      205.58      8.49 o 
  -4   9   1       98.60      103.60      5.00 o 
  -3   9   1    11331.02    11618.50    242.45 o 
  -2   9   1      306.00      329.90      9.33 o 
  -1   9   1      480.95      504.45     12.51 o 
   0   9   1      314.73      330.43      9.35 o 
   1   9   1    13654.79    14455.75    301.37 o 
   2   9   1       21.73       15.18      3.72 o 
   3   9   1        8.61        5.02      3.93 o 
   4   9   1      881.92      901.92     22.57 o 
   5   9   1     5610.08     5778.71    131.87 o 
   6   9   1     1781.44     1772.88     53.44 o 
   7   9   1       47.85       40.40      8.03 o 
   8   9   1     1082.25     1104.05     35.92 o 
   9   9   1     1630.89     1624.57     51.04 o 
  10   9   1     1181.34     1236.00     37.51 o 
  11   9   1       53.44       39.13     11.28 o 
  12   9   1      698.60      628.13     41.89 o 
  13   9   1      590.14      500.08     22.99 o 
  14   9   1      552.07      523.86     28.83 o 
  15   9   1        7.78       -2.14     12.97 o 
  16   9   1      376.56      416.86     24.67 o 
 -16  10   1      239.21      219.68     27.63 o 
 -15  10   1       83.68       24.76     24.35 o 
 -14  10   1      195.42      186.96     16.88 o 
 -13  10   1      130.04      114.24     16.69 o 
 -12  10   1      591.51      518.66     25.68 o 
 -11  10   1       44.80       32.94     12.23 o 
 -10  10   1      132.00      130.82     12.68 o 
  -9  10   1      666.49      628.68     24.49 o 
  -8  10   1      517.30      487.01     17.60 o 
  -7  10   1        2.51        2.47      6.38 o 
  -6  10   1       65.94       58.49      6.00 o 
  -5  10   1      370.67      346.31     15.28 o 
  -4  10   1       14.94       15.94      4.29 o 
  -3  10   1      167.61      186.19      7.23 o 
  -2  10   1      101.92       94.83      5.09 o 
  -1  10   1       38.99       50.39      4.54 o 
   0  10   1      207.05      200.30      7.85 o 
   1  10   1      294.58      317.71      9.58 o 
   2  10   1        1.33        2.99      3.89 o 
   3  10   1      371.52      378.92     16.29 o 
   4  10   1      109.29      123.38      6.40 o 
   5  10   1       74.03       69.43      6.64 o 
   6  10   1      107.30       82.81      8.31 o 
   7  10   1      234.56      264.01     14.67 o 
   8  10   1      140.96      153.78     11.13 o 
   9  10   1        0.70       -0.45     12.98 o 
  10  10   1      409.27      372.78     20.50 o 
  11  10   1      324.61      297.83     31.30 o 
  12  10   1      161.35      129.72     14.78 o 
  13  10   1       78.99       46.07     15.74 o 
  14  10   1      191.76      142.66     15.96 o 
  15  10   1      168.14      149.26     19.59 o 
 -15  11   1      554.73      482.60     58.05 o 
 -14  11   1       38.09      -26.18     35.28 o 
 -13  11   1      378.94      350.28     30.31 o 
 -12  11   1       43.79       30.03     14.16 o 
 -11  11   1     2585.25     2564.55     78.84 o 
 -10  11   1        0.52      -16.16     10.78 o 
  -9  11   1      154.05      161.88     10.98 o 
  -8  11   1      131.91      126.02      9.43 o 
  -7  11   1     5465.09     5620.43    141.99 o 
  -6  11   1        2.27       -7.73      6.76 o 
  -5  11   1      644.00      635.42     23.25 o 
  -4  11   1       27.50       18.32      5.07 o 
  -3  11   1     6950.48     7309.72    153.08 o 
  -2  11   1      259.88      270.67      9.39 o 
  -1  11   1      755.90      751.49     17.91 o 
   0  11   1       27.62       22.87      4.69 o 
   1  11   1    13263.22    13690.80    285.61 o 
   2  11   1      486.03      487.29     12.84 o 
   3  11   1       94.70       84.08      5.89 o 
   4  11   1        1.45       -6.09      5.82 o 
   5  11   1     8716.39     8807.32    220.81 o 
   6  11   1      207.57      219.64     10.58 o 
   7  11   1       38.73       44.66      8.96 o 
   8  11   1       51.76       59.85     10.02 o 
   9  11   1     3385.01     3500.60    104.27 o 
  10  11   1      287.49      288.21     17.27 o 
  11  11   1        0.93      -14.14     12.26 o 
  12  11   1       97.08       70.80     14.40 o 
  13  11   1     1683.43     1478.94     51.00 o 
  14  11   1      136.51      105.87     27.63 o 
  15  11   1        0.39       -7.91     17.18 o 
 -15  12   1      130.36       90.66     34.72 o 
 -14  12   1      125.08      112.59     77.97 o 
 -13  12   1     1695.03     1567.26     61.18 o 
 -12  12   1      523.91      489.66     25.15 o 
 -11  12   1      149.06      146.07     14.81 o 
 -10  12   1      147.50      125.58     13.06 o 
  -9  12   1     2854.34     2976.49     89.37 o 
  -8  12   1       14.07       20.36      8.39 o 
  -7  12   1     1081.49     1024.56     29.29 o 
  -6  12   1       85.87       87.84      8.18 o 
  -5  12   1     8230.49     8448.94    211.99 o 
  -4  12   1        2.43       -5.32      6.13 o 
  -3  12   1      905.68      913.97     25.89 o 
  -2  12   1      379.84      383.63     14.29 o 
  -1  12   1    25975.36    27740.55    627.37 o 
   0  12   1      143.37      139.17     11.34 o 
   1  12   1      332.66      316.33     12.81 o 
   2  12   1       77.08       72.91      6.83 o 
   3  12   1     9176.42     9352.73    234.47 o 
   4  12   1      533.18      558.29     18.35 o 
   5  12   1      219.75      162.04      9.38 o 
   6  12   1      324.48      359.60     14.92 o 
   7  12   1     2518.48     2819.60     84.33 o 
   8  12   1      593.33      604.75     24.51 o 
   9  12   1        0.39      -10.26     13.41 o 
  10  12   1     1128.60     1172.74     40.70 o 
  11  12   1     2451.43     2549.48     79.28 o 
  12  12   1      893.69      886.60     46.69 o 
  13  12   1      192.33      169.49     18.00 o 
  14  12   1      185.23      173.74     25.85 o 
 -14  13   1      314.17      292.78     70.57 o 
 -13  13   1       94.47       48.94     36.42 o 
 -12  13   1       55.60       60.22     15.04 o 
 -11  13   1       50.54       41.18     13.69 o 
 -10  13   1      612.19      619.87     27.32 o 
  -9  13   1       50.52       33.72      9.94 o 
  -8  13   1       14.92        7.96      8.85 o 
  -7  13   1       16.44       21.84      8.39 o 
  -6  13   1      678.65      678.75     21.75 o 
  -5  13   1      276.76      257.04     11.89 o 
  -4  13   1       54.84       54.70      7.33 o 
  -3  13   1       13.04       20.33      7.10 o 
  -2  13   1       37.43       41.71      7.10 o 
  -1  13   1      747.17      814.48     23.75 o 
   0  13   1      258.34      290.25     12.66 o 
   1  13   1     1602.74     1703.44     44.96 o 
   2  13   1      132.60      134.95      8.67 o 
   3  13   1       93.95       88.13      7.81 o 
   4  13   1      369.63      381.66     14.93 o 
   5  13   1      349.19      338.72     14.65 o 
   6  13   1       45.27       33.92      8.31 o 
   7  13   1       36.30       46.51      9.81 o 
   8  13   1      391.65      397.01     20.10 o 
   9  13   1        8.77        1.92     11.60 o 
  10  13   1      248.76      243.10     16.49 o 
  11  13   1       10.71      -14.06     13.77 o 
  12  13   1      312.54      302.12     19.80 o 
  13  13   1        0.33      -23.60     15.74 o 
  14  13   1       44.10       11.67     17.45 o 
 -13  14   1      598.48      471.22     50.08 o 
 -12  14   1       28.65        1.71     19.79 o 
 -11  14   1      373.03      366.54     21.05 o 
 -10  14   1        2.64      -15.62     11.26 o 
  -9  14   1     1780.27     1719.35     47.64 o 
  -8  14   1        6.17       -4.53      9.34 o 
  -7  14   1       47.47       63.22      9.20 o 
  -6  14   1       28.06       25.58      8.87 o 
  -5  14   1     2204.28     2265.06     59.47 o 
  -4  14   1       37.67       36.36      7.60 o 
  -3  14   1       18.02       17.88      7.49 o 
  -2  14   1      405.06      409.79     15.64 o 
  -1  14   1     1588.19     1637.81     43.68 o 
   0  14   1      327.85      330.39     13.79 o 
   1  14   1     1575.94     1640.41     43.68 o 
   2  14   1        7.56        4.08      9.04 o 
   3  14   1     2875.36     2964.59     76.26 o 
   4  14   1       28.49       20.42      7.81 o 
   5  14   1      100.61       70.76      9.03 o 
   6  14   1       27.68       18.45      8.75 o 
   7  14   1     3810.02     3707.31    110.18 o 
   8  14   1        1.23       -1.88     11.13 o 
   9  14   1       26.51       16.75     11.97 o 
  10  14   1       14.08      -12.26     13.30 o 
  11  14   1      821.51      758.61     31.89 o 
  12  14   1       53.94       34.39     16.24 o 
  13  14   1       14.62      -24.64     17.15 o 
 -13  15   1      245.22      224.23     43.25 o 
 -12  15   1      137.17       87.64     37.56 o 
 -11  15   1     1504.89     1539.66    108.13 o 
 -10  15   1      225.74      233.78     15.27 o 
  -9  15   1      359.13      369.93     17.60 o 
  -8  15   1       49.05       32.35     10.81 o 
  -7  15   1     3975.87     4151.56    106.56 o 
  -6  15   1       74.37       76.58      9.70 o 
  -5  15   1      215.79      205.64     11.61 o 
  -4  15   1      111.86      104.35      9.50 o 
  -3  15   1     9113.11     9356.12    235.04 o 
  -2  15   1       63.73       51.70      8.20 o 
  -1  15   1       20.31        1.31      7.67 o 
   0  15   1       57.75       57.74      8.54 o 
   1  15   1     8852.83     9237.67    232.19 o 
   2  15   1       53.32       50.08      8.51 o 
   3  15   1        0.95       -6.09      7.94 o 
   4  15   1      388.86      390.34     16.46 o 
   5  15   1     4898.34     5255.65    133.74 o 
   6  15   1      594.60      599.30     21.29 o 
   7  15   1        1.90      -12.63     10.79 o 
   8  15   1      317.84      322.18     19.23 o 
   9  15   1     2371.90     2442.56     75.78 o 
  10  15   1      344.89      385.22     21.24 o 
  11  15   1       84.57       77.89     16.23 o 
  12  15   1      209.97      216.06     19.41 o 
 -12  16   1      395.29      338.05     45.53 o 
 -11  16   1       98.62       93.00     20.42 o 
 -10  16   1      114.25      136.87     14.30 o 
  -9  16   1      250.34      293.01     15.90 o 
  -8  16   1      738.19      738.47     27.50 o 
  -7  16   1       50.38       53.98     10.81 o 
  -6  16   1      122.27      109.04     11.28 o 
  -5  16   1      866.49      958.83     28.86 o 
  -4  16   1       76.86       85.50      9.44 o 
  -3  16   1      136.24      151.95     10.20 o 
  -2  16   1      134.99      131.13     10.09 o 
  -1  16   1     1970.35     2118.60     56.05 o 
   0  16   1      116.41       93.24      9.81 o 
   1  16   1      180.56      177.21     10.66 o 
   2  16   1      225.26      225.03     11.66 o 
   3  16   1      570.88      623.17     21.34 o 
   4  16   1      198.25      191.30     11.61 o 
   5  16   1        0.26      -11.11      9.08 o 
   6  16   1     1011.77      989.29     30.28 o 
   7  16   1      314.48      348.71     19.18 o 
   8  16   1      162.32      192.44     15.87 o 
   9  16   1       11.00       -2.04     13.77 o 
  10  16   1      546.82      582.73     29.12 o 
  11  16   1      116.45      114.72     17.55 o 
 -11  17   1       89.07        5.69     36.42 o 
 -10  17   1      131.90      137.23     28.59 o 
  -9  17   1      157.60      178.34     17.35 o 
  -8  17   1       27.84       27.44     12.16 o 
  -7  17   1      785.27      750.83     26.13 o 
  -6  17   1      160.57      156.72     12.20 o 
  -5  17   1      432.37      476.19     19.87 o 
  -4  17   1        5.44        2.65      9.70 o 
  -3  17   1     1002.67     1001.31     30.02 o 
  -2  17   1      147.72      155.05     11.04 o 
  -1  17   1       14.01       19.58      9.21 o 
   0  17   1        4.40       -7.34      9.08 o 
   1  17   1      956.56      946.82     28.59 o 
   2  17   1        1.09        4.72      9.62 o 
   3  17   1       48.53       35.88     10.07 o 
   4  17   1       37.38       35.65     10.03 o 
   5  17   1      898.24      888.37     28.17 o 
   6  17   1       28.62       14.17     12.14 o 
   7  17   1        8.49        4.18     12.63 o 
   8  17   1        3.26      -12.24     13.37 o 
   9  17   1      408.19      386.00     22.12 o 
  10  17   1        2.96      -11.18     15.87 o 
 -10  18   1        2.23       14.80     36.42 o 
  -9  18   1     1768.39     1861.51     61.09 o 
  -8  18   1        3.82       -4.22     14.88 o 
  -7  18   1      200.95      197.05     14.26 o 
  -6  18   1       26.79       17.91     11.31 o 
  -5  18   1     3103.44     3351.90     87.50 o 
  -4  18   1        8.51       -2.95     10.35 o 
  -3  18   1       12.68        6.93     10.35 o 
  -2  18   1       25.62        0.44     10.00 o 
  -1  18   1     3985.02     4110.40    105.71 o 
   0  18   1      259.08      240.22     13.07 o 
   1  18   1      153.40      145.90     11.66 o 
   2  18   1        5.38       -3.74     10.31 o 
   3  18   1     5030.15     5375.72    137.01 o 
   4  18   1      157.44      179.81     12.76 o 
   5  18   1       25.09       43.63     11.32 o 
   6  18   1       16.77       10.32     11.42 o 
   7  18   1     2174.05     2385.08     74.04 o 
   8  18   1      108.79      112.72     15.82 o 
   9  18   1      398.05      486.82     26.51 o 
  -8  19   1      141.37      128.27     17.08 o 
  -7  19   1      501.04      510.86     25.97 o 
  -6  19   1      107.20       88.60     13.06 o 
  -5  19   1      309.44      321.45     16.21 o 
  -4  19   1        3.98       -5.57     11.04 o 
  -3  19   1     1041.08     1120.27     33.85 o 
  -2  19   1       37.25       35.26     10.74 o 
  -1  19   1       14.19       27.44     11.04 o 
   0  19   1        2.09      -10.59     10.66 o 
   1  19   1      831.26      841.47     27.74 o 
   2  19   1       54.01       54.36     11.36 o 
   3  19   1       31.27       27.72     11.04 o 
   4  19   1       37.71       44.30     11.36 o 
   5  19   1      395.51      397.82     19.29 o 
   6  19   1      154.40      179.68     14.47 o 
   7  19   1       48.92       28.05     14.83 o 
   8  19   1      536.72      589.33     29.98 o 
  -6  20   1       10.75       -7.36     15.24 o 
  -5  20   1       70.41       41.22     14.83 o 
  -4  20   1      202.87      202.44     14.56 o 
  -3  20   1       21.03       11.45     11.74 o 
  -2  20   1        2.23       -1.63     12.00 o 
  -1  20   1      299.75      275.47     15.35 o 
   0  20   1       11.79        4.10     11.31 o 
   1  20   1       41.46       37.15     12.33 o 
   2  20   1      130.54      130.09     13.36 o 
   3  20   1        6.28      -16.05     11.78 o 
   4  20   1        4.93        3.11     12.03 o 
   5  20   1        3.51       -5.69     12.32 o 
   6  20   1       45.02       56.80     13.66 o 
  -4  21   1        4.46      -13.81     14.54 o 
  -3  21   1     1373.88     1452.92     49.48 o 
  -2  21   1      163.65      129.68     13.92 o 
  -1  21   1       12.28       -6.93     12.02 o 
   0  21   1       19.90       12.92     12.76 o 
   1  21   1     1465.55     1581.03     45.53 o 
   2  21   1        1.53      -11.80     12.35 o 
   3  21   1        6.12      -16.53     12.76 o 
 -18   0   2      588.94      644.22     67.15 o 
 -17   0   2       31.81       89.92     37.56 o 
 -16   0   2      224.05      273.17     43.25 o 
 -15   0   2      209.12      269.75     42.11 o 
 -14   0   2     4414.33     4897.69    315.28 o 
 -13   0   2      512.35      554.28     51.79 o 
 -12   0   2     1651.92     1564.50    127.29 o 
 -11   0   2       39.98       40.66     10.61 o 
 -10   0   2     5611.27     5526.95    212.47 o 
  -9   0   2       32.28       34.99      6.65 o 
  -8   0   2     5868.67     5945.91    160.18 o 
  -7   0   2      376.60      416.61     23.00 o 
  -6   0   2    27642.48    27236.94    724.77 o 
  -5   0   2      521.17      584.19     30.38 o 
  -4   0   2     8457.34     8703.79    232.89 o 
  -3   0   2     1793.77     1920.35     64.84 o 
  -2   0   2   141202.69   113820.45   5878.83 o 
  -1   0   2     2927.33     2933.82     99.36 o 
   0   0   2     3683.39     4111.73    165.32 o 
   1   0   2    12772.14    14468.86    747.80 o 
   2   0   2    36483.91    35530.42    910.78 o 
   3   0   2     5523.58     5605.23    144.21 o 
   4   0   2     1480.45     1786.30     48.77 o 
   5   0   2     4475.58     4496.84    121.37 o 
   6   0   2    12061.30    10887.53    291.85 o 
   7   0   2     2692.48     2467.17    116.81 o 
   8   0   2     1690.15     1666.80     90.85 o 
   9   0   2     1412.56     1393.62     61.61 o 
  10   0   2     8190.47     8056.04    251.11 o 
  11   0   2     2575.98     2590.25     83.66 o 
  12   0   2      288.28      230.60     28.28 o 
  13   0   2      750.56      805.47     46.50 o 
  14   0   2     1023.70     1158.25     61.33 o 
  15   0   2      715.05      759.40     32.22 o 
  16   0   2        0.55       46.16     18.12 o 
  17   0   2      430.26      504.26     33.01 o 
 -18   1   2       13.86       62.87     27.22 o 
 -17   1   2        6.30       41.54     27.36 o 
 -16   1   2      173.88      263.48     30.98 o 
 -15   1   2       25.02       59.99     24.30 o 
 -14   1   2      905.70     1003.50     57.13 o 
 -13   1   2       85.76      111.53     10.64 o 
 -12   1   2     1549.62     1517.73     47.76 o 
 -11   1   2      218.70      220.23      8.98 o 
 -10   1   2       16.59        0.31      5.00 o 
  -9   1   2      108.61      121.53      8.04 o 
  -8   1   2     2574.67     2447.59     47.88 o 
  -7   1   2      196.64      217.79      7.01 o 
  -6   1   2     2827.44     2935.30     56.68 o 
  -5   1   2      122.83      120.42      5.12 o 
  -4   1   2    11089.64    10578.83    281.56 o 
  -3   1   2     2388.83     2515.06     44.88 o 
  -2   1   2    42775.71    43715.76    867.54 o 
  -1   1   2      929.49     1023.56     30.08 o 
   0   1   2    44825.33    44099.94   1611.67 o 
   1   1   2       50.23       86.01      5.26 o 
   2   1   2     1359.91     1328.54     26.78 o 
   3   1   2      433.27      458.21      8.17 o 
   4   1   2    19222.32    19865.08    383.74 o 
   5   1   2      119.17       81.19      4.56 o 
   6   1   2       24.78        1.40      4.00 o 
   7   1   2       17.09        8.70      4.77 o 
   8   1   2     2821.10     2740.01     78.31 o 
   9   1   2      435.78      442.87     14.29 o 
  10   1   2      397.40      374.19     22.44 o 
  11   1   2      835.04      804.99     22.35 o 
  12   1   2     1172.04     1151.25     29.29 o 
  13   1   2      442.42      518.03     29.61 o 
  14   1   2        3.21       21.87      9.54 o 
  15   1   2       59.11      111.43     15.00 o 
  16   1   2      283.18      319.20     14.15 o 
  17   1   2       90.24      130.55     11.92 o 
 -17   2   2       58.24      100.17     19.87 o 
 -16   2   2       39.79       80.17     24.10 o 
 -15   2   2        8.02       28.28     22.42 o 
 -14   2   2      370.21      406.72     35.39 o 
 -13   2   2      114.68      137.94     14.13 o 
 -12   2   2      162.89      144.12     14.04 o 
 -11   2   2        6.10        8.77      5.65 o 
 -10   2   2      748.63      689.35     24.52 o 
  -9   2   2       81.00       97.57      5.40 o 
  -8   2   2     1002.27      989.19     21.94 o 
  -7   2   2      605.57      625.31     14.17 o 
  -6   2   2     3586.38     3712.09     67.01 o 
  -5   2   2       20.69       19.45      1.77 o 
  -4   2   2     1419.68     1428.83     31.15 o 
  -3   2   2      148.22      154.23      5.05 o 
  -2   2   2    18416.22    19032.24    396.69 o 
  -1   2   2    18672.54    20216.46    492.58 o 
   0   2   2     5596.24     6235.46    302.19 o 
   1   2   2        0.29        2.35      1.62 o 
   2   2   2     6106.70     6370.20    100.25 o 
   3   2   2       41.40       51.28      2.69 o 
   4   2   2      963.49     1001.93     21.02 o 
   5   2   2     1047.58     1155.95     24.26 o 
   6   2   2     2707.06     2832.18     73.30 o 
   7   2   2      432.34      497.14     16.97 o 
   8   2   2       37.55       32.71      5.63 o 
   9   2   2      594.60      542.60     21.16 o 
  10   2   2     1622.80     1489.79     74.00 o 
  11   2   2      845.06      756.10     37.48 o 
  12   2   2       80.93       93.36      9.82 o 
  13   2   2       72.22       83.82      9.21 o 
  14   2   2      232.83      254.46     12.89 o 
  15   2   2        4.52       32.20     11.30 o 
  16   2   2        0.06       48.25     10.63 o 
  17   2   2      141.12      165.11     13.82 o 
 -17   3   2       14.56       52.98     19.25 o 
 -16   3   2     1028.17     1087.44     47.65 o 
 -15   3   2      283.30      376.72     34.20 o 
 -14   3   2      404.79      436.97     37.56 o 
 -13   3   2       35.81       58.09     10.83 o 
 -12   3   2     5298.41     5283.81    175.65 o 
 -11   3   2      595.24      588.03     24.47 o 
 -10   3   2     1665.34     1614.51     35.61 o 
  -9   3   2       39.87       45.01      5.32 o 
  -8   3   2    11933.08    11758.07    241.40 o 
  -7   3   2      382.09      383.07     10.70 o 
  -6   3   2     4263.96     4136.83     79.16 o 
  -5   3   2      562.45      593.46     12.13 o 
  -4   3   2    15634.51    15474.73    335.21 o 
  -3   3   2      688.21      680.84     14.47 o 
  -2   3   2       45.72       35.71      3.29 o 
  -1   3   2      602.81      671.60     13.55 o 
   0   3   2    56214.87    57027.37   1296.87 o 
   1   3   2      961.18      944.34     19.09 o 
   2   3   2     2897.39     2898.00     53.94 o 
   3   3   2     1838.95     1850.81     38.04 o 
   4   3   2    20278.63    20053.85    404.70 o 
   5   3   2     4642.96     4560.83     91.45 o 
   6   3   2      572.89      550.57     13.12 o 
   7   3   2     1835.85     1844.18     41.45 o 
   8   3   2     6112.04     5944.32    139.30 o 
   9   3   2     3414.60     3223.87     91.95 o 
  10   3   2       62.14       41.98      8.18 o 
  11   3   2      282.53      298.31     29.01 o 
  12   3   2     3504.07     3429.25    106.86 o 
  13   3   2     1044.29      996.12     35.38 o 
  14   3   2      433.76      477.44     25.10 o 
  15   3   2      424.62      470.99     22.26 o 
  16   3   2      321.57      375.73     28.59 o 
  17   3   2      385.88      440.46     20.49 o 
 -17   4   2      410.97      546.82     34.07 o 
 -16   4   2      119.71      159.42     20.90 o 
 -15   4   2        4.28       42.26     18.61 o 
 -14   4   2      705.16      722.83     35.56 o 
 -13   4   2      339.17      369.71     22.44 o 
 -12   4   2      955.13      906.29     55.12 o 
 -11   4   2      840.04      845.09     24.79 o 
 -10   4   2     6356.91     6439.03    132.23 o 
  -9   4   2       72.07       75.36      6.32 o 
  -8   4   2      787.89      723.36     16.43 o 
  -7   4   2      550.75      569.33     13.74 o 
  -6   4   2    11740.86    11811.45    252.76 o 
  -5   4   2        6.32        7.67      2.81 o 
  -4   4   2     1157.39     1142.01     24.27 o 
  -3   4   2      277.19      317.63      7.43 o 
  -2   4   2    19341.85    19473.28    406.17 o 
  -1   4   2     2709.00     2746.66     49.92 o 
   0   4   2     4185.16     4299.18     77.80 o 
   1   4   2     3074.92     3268.07     62.92 o 
   2   4   2    15193.90    15442.43    329.71 o 
   3   4   2     2785.49     2913.90     62.83 o 
   4   4   2     1740.08     1813.44     39.64 o 
   5   4   2      269.97      258.11      7.46 o 
   6   4   2     6924.52     6855.82    137.21 o 
   7   4   2     2925.42     2805.45     57.26 o 
   8   4   2      413.08      399.32     20.19 o 
   9   4   2     2602.94     2521.98     76.89 o 
  10   4   2     4699.63     4286.17    174.22 o 
  11   4   2     1484.59     1226.94     45.00 o 
  12   4   2      102.44       89.70     10.62 o 
  13   4   2      324.46      333.77     17.50 o 
  14   4   2      594.77      610.69     26.46 o 
  15   4   2      321.88      333.39     26.05 o 
  16   4   2        4.46       35.69     11.22 o 
  17   4   2      146.24      163.49     12.61 o 
 -17   5   2       14.05       61.37     21.04 o 
 -16   5   2        4.78       27.63     19.36 o 
 -15   5   2       74.11      114.84     19.87 o 
 -14   5   2        1.97       12.50     17.52 o 
 -13   5   2      144.88      159.55     13.22 o 
 -12   5   2     1227.38     1236.04     53.27 o 
 -11   5   2       33.34       32.72      7.66 o 
 -10   5   2      745.59      743.49     18.77 o 
  -9   5   2        2.41       -5.93      5.43 o 
  -8   5   2       69.79       75.06      5.29 o 
  -7   5   2      417.59      445.21     14.48 o 
  -6   5   2     1123.69     1293.00     26.92 o 
  -5   5   2      145.73      158.19      5.95 o 
  -4   5   2     3215.34     3731.65     72.96 o 
  -3   5   2      339.57      412.43      9.86 o 
  -2   5   2      202.39      242.36      6.56 o 
  -1   5   2      275.47      316.31      8.51 o 
   0   5   2      131.10      146.07      4.60 o 
   1   5   2      330.46      348.96      9.41 o 
   2   5   2     1182.39     1429.74     34.39 o 
   3   5   2        1.59       -2.26      3.07 o 
   4   5   2     1105.46     1329.67     31.81 o 
   5   5   2       54.15       86.64      4.59 o 
   6   5   2      175.65      173.95      6.82 o 
   7   5   2      159.31      146.86      8.69 o 
   8   5   2      813.12      785.98     31.89 o 
   9   5   2      337.54      310.93     14.44 o 
  10   5   2       97.04       87.02      9.88 o 
  11   5   2       12.62       -9.38      9.78 o 
  12   5   2      115.81       94.31     12.73 o 
  13   5   2        0.36       -0.15     10.44 o 
  14   5   2        0.02       12.45     13.32 o 
  15   5   2      108.90      125.75     13.02 o 
  16   5   2       76.38      116.51     19.62 o 
  17   5   2        1.95       37.28     11.80 o 
 -17   6   2        4.02       43.50     20.85 o 
 -16   6   2       89.25      129.64     21.44 o 
 -15   6   2      111.17      126.90     21.28 o 
 -14   6   2     1912.62     1927.24    128.30 o 
 -13   6   2      227.50      243.29     16.14 o 
 -12   6   2     1675.36     1633.01     39.47 o 
 -11   6   2       50.44       44.23      7.97 o 
 -10   6   2     6159.02     6069.69    144.57 o 
  -9   6   2      164.14      167.90      9.19 o 
  -8   6   2      573.98      563.17     18.31 o 
  -7   6   2       24.88       26.61      4.45 o 
  -6   6   2    13272.18    13561.37    266.48 o 
  -5   6   2     1562.02     1706.13     39.85 o 
  -4   6   2       19.69       29.56      3.07 o 
  -3   6   2        6.62        6.33      2.40 o 
  -2   6   2    15478.23    15616.55    325.34 o 
  -1   6   2      324.60      290.77      7.41 o 
   0   6   2     4348.31     4715.09     98.73 o 
   1   6   2      135.25      120.58      5.35 o 
   2   6   2    26809.48    28355.70    649.52 o 
   3   6   2     2499.51     2496.81     58.32 o 
   4   6   2      119.81      169.79      7.88 o 
   5   6   2      105.22      115.19      5.78 o 
   6   6   2    13139.23    13198.24    282.38 o 
   7   6   2     2321.47     2281.72     46.90 o 
   8   6   2     1059.53     1023.69     30.88 o 
   9   6   2      693.18      669.22     27.27 o 
  10   6   2      254.60      240.23     13.19 o 
  11   6   2      807.66      724.46     31.54 o 
  12   6   2       29.78       -3.77     15.11 o 
  13   6   2      272.04      264.90     21.19 o 
  14   6   2      487.57      431.90     29.99 o 
  15   6   2      279.40      280.40     16.92 o 
  16   6   2      182.94      250.51     16.13 o 
 -17   7   2       31.00       93.44     41.88 o 
 -16   7   2      768.33      764.79     40.02 o 
 -15   7   2      294.04      332.47     27.66 o 
 -14   7   2      362.47      373.16     59.78 o 
 -13   7   2      209.15      208.96     16.35 o 
 -12   7   2     1238.08     1188.31     32.92 o 
 -11   7   2      138.61      139.67     12.22 o 
 -10   7   2     1889.42     1813.71     45.58 o 
  -9   7   2       15.62        7.76      5.89 o 
  -8   7   2     8341.63     8567.98    169.22 o 
  -7   7   2       18.57       12.52      4.81 o 
  -6   7   2     2622.87     2777.72     64.06 o 
  -5   7   2       12.24       17.63      3.86 o 
  -4   7   2    25596.20    26661.35    556.54 o 
  -3   7   2        5.54       -0.42      2.77 o 
  -2   7   2     3314.27     3417.71     71.88 o 
  -1   7   2      151.29      148.19      5.39 o 
   0   7   2    11239.93    11010.10    229.62 o 
   1   7   2     3498.68     3741.83     78.53 o 
   2   7   2     1632.69     1742.44     41.13 o 
   3   7   2      986.81     1038.94     25.30 o 
   4   7   2    15914.14    15990.38    366.45 o 
   5   7   2     2875.21     2924.44     75.71 o 
   6   7   2     1145.95     1141.35     28.32 o 
   7   7   2     1434.64     1414.60     30.16 o 
   8   7   2    11330.17    11334.14    264.69 o 
   9   7   2      738.13      734.28     30.35 o 
  10   7   2      175.25      161.08     11.33 o 
  11   7   2      648.45      647.07     24.26 o 
  12   7   2     1659.36     1552.14     46.08 o 
  13   7   2     1050.95      935.10     41.15 o 
  14   7   2        5.25        2.37     11.55 o 
  15   7   2      143.45      152.42     14.58 o 
  16   7   2      392.15      416.38     29.46 o 
 -16   8   2        9.26       40.65     22.19 o 
 -15   8   2        0.66       15.36     21.06 o 
 -14   8   2       97.98      115.93     21.96 o 
 -13   8   2       55.29       59.91     14.28 o 
 -12   8   2       14.64       -3.46     11.61 o 
 -11   8   2      719.62      671.76     25.31 o 
 -10   8   2      878.29      863.90     22.83 o 
  -9   8   2     1005.74      989.20     22.80 o 
  -8   8   2        1.84       -4.25      5.81 o 
  -7   8   2      103.92       99.97      6.34 o 
  -6   8   2     1332.23     1288.82     31.00 o 
  -5   8   2      369.53      438.54     11.71 o 
  -4   8   2      553.65      573.82     13.80 o 
  -3   8   2     1248.46     1399.93     30.37 o 
  -2   8   2      560.59      513.33     12.49 o 
  -1   8   2      292.86      329.42      9.00 o 
   0   8   2      191.26      246.02      7.62 o 
   1   8   2     3360.38     3769.56     79.25 o 
   2   8   2      703.19      656.43     15.46 o 
   3   8   2       36.20       27.80      4.18 o 
   4   8   2      581.17      569.91     15.71 o 
   5   8   2      573.87      569.28     16.11 o 
   6   8   2       66.10       66.04      6.13 o 
   7   8   2      151.98      157.32      7.97 o 
   8   8   2     1131.48     1061.31     30.01 o 
   9   8   2      154.42      170.59     14.29 o 
  10   8   2      159.93      139.81     14.62 o 
  11   8   2      135.06      125.48     12.49 o 
  12   8   2        4.02       -0.33     11.28 o 
  13   8   2      548.95      467.25     25.79 o 
  14   8   2       30.10       31.59     15.28 o 
  15   8   2      354.13      358.83     18.61 o 
  16   8   2        7.92       20.81     15.11 o 
 -16   9   2      257.89      252.84     45.91 o 
 -15   9   2        8.53       19.51     21.21 o 
 -14   9   2       36.08       27.49     15.56 o 
 -13   9   2       50.64       23.75     14.49 o 
 -12   9   2      992.19      966.46     54.18 o 
 -11   9   2       39.95       32.33     11.09 o 
 -10   9   2     1176.45     1134.57     29.91 o 
  -9   9   2        9.08       -5.06      7.32 o 
  -8   9   2     3936.16     3909.83    101.15 o 
  -7   9   2      104.44       99.07      6.61 o 
  -6   9   2     1632.27     1612.36     38.32 o 
  -5   9   2       66.96       76.59      4.96 o 
  -4   9   2     6366.30     6494.04    135.92 o 
  -3   9   2     1282.74     1327.70     29.14 o 
  -2   9   2       15.62        9.39      3.66 o 
  -1   9   2       52.66       50.80      3.93 o 
   0   9   2    12343.77    13037.49    271.91 o 
   1   9   2       22.97       34.63      4.04 o 
   2   9   2     1247.26     1279.12     27.98 o 
   3   9   2        0.36       -0.86      4.18 o 
   4   9   2     5266.75     5355.06    123.86 o 
   5   9   2       73.78       67.34      6.13 o 
   6   9   2      130.55      140.58      7.75 o 
   7   9   2        8.13       -7.92      7.83 o 
   8   9   2     1227.12     1213.90     33.99 o 
   9   9   2      822.89      813.75     29.32 o 
  10   9   2        4.41        5.09     11.02 o 
  11   9   2       22.38       10.97     19.88 o 
  12   9   2     1633.89     1537.36     46.33 o 
  13   9   2       70.84       51.79     14.79 o 
  14   9   2       82.21       68.18     14.94 o 
  15   9   2       86.06      109.13     15.67 o 
 -15  10   2        0.44      -17.03     28.69 o 
 -14  10   2     1867.38     1682.17     71.07 o 
 -13  10   2       32.85       13.57     19.34 o 
 -12  10   2      124.54       87.57     38.70 o 
 -11  10   2       60.31       43.83     19.99 o 
 -10  10   2     3051.75     3028.78     79.45 o 
  -9  10   2      217.21      202.83     10.88 o 
  -8  10   2     2022.10     2032.63     53.49 o 
  -7  10   2        3.03       -2.95      5.98 o 
  -6  10   2     9227.60     9137.49    207.72 o 
  -5  10   2       15.73       14.82      4.74 o 
  -4  10   2     3106.85     3177.56     67.48 o 
  -3  10   2      531.98      546.96     13.72 o 
  -2  10   2    15107.37    15501.58    355.96 o 
  -1  10   2     1881.05     1934.67     41.66 o 
   0  10   2     1216.43     1250.73     27.58 o 
   1  10   2      833.57      811.72     19.06 o 
   2  10   2    15196.46    15519.38    323.65 o 
   3  10   2     1451.75     1448.15     31.85 o 
   4  10   2      880.98      853.35     22.06 o 
   5  10   2     1262.82     1239.54     30.86 o 
   6  10   2    10281.58    10317.67    298.56 o 
   7  10   2     1251.18     1319.25     41.83 o 
   8  10   2       47.34       46.72      9.58 o 
   9  10   2      686.44      700.65     26.66 o 
  10  10   2     4290.49     4193.87    137.99 o 
  11  10   2     1246.79     1236.84     82.99 o 
  12  10   2      187.42      147.66     15.27 o 
  13  10   2      436.44      396.56     23.19 o 
  14  10   2      931.31      844.17     72.26 o 
  15  10   2      325.81      329.91     20.51 o 
 -15  11   2      332.97      305.36     35.17 o 
 -14  11   2       13.42       -3.81     24.24 o 
 -13  11   2       33.41      -11.73     33.01 o 
 -12  11   2      979.74      920.57     46.68 o 
 -11  11   2      134.01      143.83     16.46 o 
 -10  11   2      264.24      251.76     12.90 o 
  -9  11   2       25.35       26.27      8.83 o 
  -8  11   2     2972.66     2968.58     76.68 o 
  -7  11   2       83.11       98.99      8.01 o 
  -6  11   2      107.65      129.40      7.16 o 
  -5  11   2       16.60       12.68      5.07 o 
  -4  11   2     3777.03     3822.11     81.03 o 
  -3  11   2       91.21      107.20      5.80 o 
  -2  11   2       15.57       19.62      4.72 o 
  -1  11   2      385.00      402.49     12.76 o 
   0  11   2     2328.93     2406.79     51.55 o 
   1  11   2      139.25      133.05      6.15 o 
   2  11   2      510.11      470.61     13.04 o 
   3  11   2      117.74      121.62      6.09 o 
   4  11   2     1327.78     1372.48     39.76 o 
   5  11   2      567.73      597.75     21.46 o 
   6  11   2      313.87      280.35     18.33 o 
   7  11   2      500.59      510.14     21.22 o 
   8  11   2      497.91      493.80     21.67 o 
   9  11   2     1115.74     1136.11     38.31 o 
  10  11   2      120.79      106.94     14.74 o 
  11  11   2      558.52      506.62     40.21 o 
  12  11   2       72.93       55.79     15.19 o 
  13  11   2      195.36      176.97     17.25 o 
  14  11   2        1.67       -8.42     17.33 o 
  15  11   2      381.39      348.94     34.76 o 
 -14  12   2      475.37      408.34     45.14 o 
 -13  12   2      173.85      121.61     29.59 o 
 -12  12   2      172.73      149.50     27.32 o 
 -11  12   2      186.93      187.28     20.51 o 
 -10  12   2      640.59      584.90     25.92 o 
  -9  12   2      170.84      186.90     14.46 o 
  -8  12   2      430.53      402.43     16.69 o 
  -7  12   2        0.96       -3.97      7.42 o 
  -6  12   2     2309.19     2221.20     57.76 o 
  -5  12   2      377.06      379.18     14.35 o 
  -4  12   2      231.48      230.48      9.50 o 
  -3  12   2      688.51      720.51     17.98 o 
  -2  12   2     4618.28     4738.93    100.11 o 
  -1  12   2      477.69      449.00     12.73 o 
   0  12   2       13.14       11.89      5.18 o 
   1  12   2       29.58       22.11      5.14 o 
   2  12   2     1666.15     1740.29     45.53 o 
   3  12   2      132.53      109.65      7.67 o 
   4  12   2       91.18       97.26      8.75 o 
   5  12   2       36.07       19.73      7.89 o 
   6  12   2      947.16      998.59     33.29 o 
   7  12   2        2.44        0.68      9.15 o 
   8  12   2      173.74      165.05     12.63 o 
   9  12   2       13.79      -10.24     11.13 o 
  10  12   2     1012.95     1020.51     36.76 o 
  11  12   2        4.06      -19.82     13.21 o 
  12  12   2       86.61       61.53     15.31 o 
  13  12   2       37.32       -7.71     17.64 o 
  14  12   2      345.65      292.86     37.91 o 
 -14  13   2      359.11      337.92     93.90 o 
 -13  13   2        0.28      -24.55     23.17 o 
 -12  13   2     1525.85     1410.38     63.95 o 
 -11  13   2       30.79       13.10     16.90 o 
 -10  13   2      613.23      620.55     34.50 o 
  -9  13   2       30.18       28.14     11.69 o 
  -8  13   2     4466.76     4579.70    134.71 o 
  -7  13   2        2.96        0.07      8.08 o 
  -6  13   2      318.19      331.82     14.55 o 
  -5  13   2        8.40        8.62      7.14 o 
  -4  13   2     7216.20     7215.86    181.54 o 
  -3  13   2      109.69      102.75      7.81 o 
  -2  13   2     1100.99     1140.22     31.44 o 
  -1  13   2      380.69      388.31     14.75 o 
   0  13   2     3903.32     4007.79    101.73 o 
   1  13   2     1473.70     1478.33     39.41 o 
   2  13   2      446.37      430.30     15.49 o 
   3  13   2      180.92      172.97      9.38 o 
   4  13   2     7121.14     7071.09    177.99 o 
   5  13   2     1108.49     1144.81     37.02 o 
   6  13   2      167.49      133.07     10.94 o 
   7  13   2      298.25      316.33     17.15 o 
   8  13   2     5331.69     5484.24    161.22 o 
   9  13   2      692.76      730.54     29.73 o 
  10  13   2      272.87      251.11     16.81 o 
  11  13   2      428.14      463.61     25.20 o 
  12  13   2     1024.22      959.13     37.63 o 
  13  13   2      391.08      376.74     23.19 o 
 -13  14   2      580.50      582.49    107.56 o 
 -12  14   2       31.68       -4.02     24.79 o 
 -11  14   2       18.45        6.54     20.23 o 
 -10  14   2     1900.88     1938.14     76.83 o 
  -9  14   2      109.56      116.15     14.04 o 
  -8  14   2       86.78       89.81     10.53 o 
  -7  14   2        1.37       -5.30      8.79 o 
  -6  14   2     2915.35     2957.77     76.54 o 
  -5  14   2       35.11       39.60      8.29 o 
  -4  14   2       41.87       41.71      7.72 o 
  -3  14   2      104.12      111.75      8.48 o 
  -2  14   2      612.81      629.74     20.04 o 
  -1  14   2      566.78      607.69     19.63 o 
   0  14   2      609.05      612.47     19.47 o 
   1  14   2        8.97        8.54      7.03 o 
   2  14   2     2786.95     2929.84     75.40 o 
   3  14   2      963.96      968.61     27.74 o 
   4  14   2     1017.86      917.23     27.02 o 
   5  14   2       87.24      107.14     10.51 o 
   6  14   2     2317.98     2223.90     67.90 o 
   7  14   2     1751.76     1758.41     55.42 o 
   8  14   2       21.90        5.47     11.52 o 
   9  14   2      234.25      224.11     16.15 o 
  10  14   2       78.76       58.89     14.61 o 
  11  14   2      126.33       93.42     16.32 o 
  12  14   2       67.05       16.42     16.86 o 
  13  14   2      327.87      253.73     21.34 o 
 -12  15   2      251.35      207.25     28.97 o 
 -11  15   2      280.93      296.19     30.73 o 
 -10  15   2        8.89       -3.79     19.61 o 
  -9  15   2       31.29        5.27     18.30 o 
  -8  15   2        5.35        4.20     11.55 o 
  -7  15   2      356.63      324.63     15.06 o 
  -6  15   2      145.73      119.54     10.22 o 
  -5  15   2        6.06       -0.35      8.39 o 
  -4  15   2        5.25       11.92      7.81 o 
  -3  15   2       12.89       10.54      7.72 o 
  -2  15   2      157.18      155.87      9.78 o 
  -1  15   2      178.50      187.64     10.18 o 
   0  15   2     1140.63     1159.21     32.57 o 
   1  15   2       20.42       10.02      7.63 o 
   2  15   2       49.07       54.07      8.38 o 
   3  15   2      140.16      143.57      9.65 o 
   4  15   2      287.43      301.04     14.90 o 
   5  15   2       27.56       33.96     10.72 o 
   6  15   2        8.92       12.23     10.47 o 
   7  15   2       57.21       42.60     12.18 o 
   8  15   2      122.36      118.88     13.95 o 
   9  15   2       65.54       69.86     13.50 o 
  10  15   2       25.63       10.82     14.43 o 
  11  15   2      206.11      171.19     18.31 o 
  12  15   2      232.33      207.50     19.52 o 
 -11  16   2       46.49       48.70     22.84 o 
 -10  16   2     1918.87     1969.67     78.86 o 
  -9  16   2       41.42        5.39     18.46 o 
  -8  16   2      127.04      133.40     18.90 o 
  -7  16   2        0.08      -17.32     11.55 o 
  -6  16   2     2380.39     2293.64     70.53 o 
  -5  16   2       89.70       77.72     10.02 o 
  -4  16   2      293.74      290.10     13.93 o 
  -3  16   2      122.79      108.85      9.62 o 
  -2  16   2     1693.86     1728.98     46.52 o 
  -1  16   2      136.76      129.20      9.78 o 
   0  16   2      235.99      220.76     11.49 o 
   1  16   2        0.16       -7.31      8.20 o 
   2  16   2     3052.86     3115.69     80.67 o 
   3  16   2      319.96      313.53     15.44 o 
   4  16   2       80.23       70.11      9.93 o 
   5  16   2        0.60      -10.62     10.51 o 
   6  16   2     2264.75     2242.27     69.22 o 
   7  16   2      445.82      426.82     22.12 o 
   8  16   2       53.16       38.22     13.32 o 
   9  16   2       83.10       88.33     14.61 o 
  10  16   2     1617.69     1723.15     64.10 o 
  11  16   2       75.13       51.58     16.70 o 
 -10  17   2      202.28      205.46     25.75 o 
  -9  17   2       12.46       -2.70     21.69 o 
  -8  17   2     1521.29     1590.12     65.19 o 
  -7  17   2        5.79       -4.40     17.65 o 
  -6  17   2      348.25      310.63     17.95 o 
  -5  17   2       13.35        2.35     11.55 o 
  -4  17   2     2250.13     2392.90     63.31 o 
  -3  17   2        3.99       -7.56      9.02 o 
  -2  17   2      122.55      115.15     10.50 o 
  -1  17   2       31.95       30.09      9.33 o 
   0  17   2     2526.02     2727.74     71.28 o 
   1  17   2      275.17      265.37     13.07 o 
   2  17   2      175.36      163.04     11.21 o 
   3  17   2      194.76      209.97     12.23 o 
   4  17   2     1932.41     2046.61     55.06 o 
   5  17   2      442.22      417.03     21.67 o 
   6  17   2      107.43       79.20     13.11 o 
   7  17   2      205.27      239.99     16.40 o 
   8  17   2     1081.10     1164.74     41.16 o 
   9  17   2      308.88      305.33     19.57 o 
  10  17   2        0.33      -15.62     15.37 o 
  -9  18   2      310.84      322.88     26.95 o 
  -8  18   2       23.04       21.53     19.71 o 
  -7  18   2        5.65       -9.38     18.10 o 
  -6  18   2       89.37      101.23     18.51 o 
  -5  18   2      342.40      342.75     18.03 o 
  -4  18   2       23.54       30.73     12.37 o 
  -3  18   2       51.23       37.14     11.88 o 
  -2  18   2      148.69      177.65     12.00 o 
  -1  18   2       59.46       46.03     10.17 o 
   0  18   2       28.16       16.02     10.15 o 
   1  18   2      214.81      243.45     13.07 o 
   2  18   2        2.53       13.45      9.95 o 
   3  18   2        2.22        6.74     10.64 o 
   4  18   2        1.28      -10.04     10.50 o 
   5  18   2      206.64      195.79     15.11 o 
   6  18   2        8.85       27.83     12.91 o 
   7  18   2        3.62        1.20     13.77 o 
   8  18   2        1.66      -19.09     14.71 o 
   9  18   2      128.37      129.38     17.06 o 
  -8  19   2      447.66      428.49     29.37 o 
  -7  19   2       56.55       44.39     20.12 o 
  -6  19   2       13.99        3.06     18.10 o 
  -5  19   2       31.79       26.75     17.71 o 
  -4  19   2      657.18      604.39     33.39 o 
  -3  19   2       68.09       67.01     13.06 o 
  -2  19   2      462.53      432.48     22.48 o 
  -1  19   2       14.07        2.71     12.06 o 
   0  19   2      825.66      856.24     32.39 o 
   1  19   2      231.37      220.48     13.60 o 
   2  19   2       31.77       25.13     10.92 o 
   3  19   2       38.30       35.77     10.95 o 
   4  19   2      618.77      571.51     26.06 o 
   5  19   2       57.92       63.46     13.80 o 
   6  19   2        2.42      -11.97     13.29 o 
   7  19   2        2.34       -7.77     15.09 o 
  -6  20   2      703.70      714.01     51.22 o 
  -5  20   2        0.93       -5.69     18.51 o 
  -4  20   2      524.79      545.26     33.00 o 
  -3  20   2       46.84       42.51     18.46 o 
  -2  20   2     1780.84     1889.76     74.04 o 
  -1  20   2       10.17        2.28     16.90 o 
   0  20   2        3.75      -10.70     13.16 o 
   1  20   2      138.34      119.70     15.02 o 
   2  20   2     1018.27     1043.44     37.67 o 
   3  20   2      141.99      132.64     15.09 o 
   4  20   2      125.37      131.77     15.74 o 
   5  20   2       46.70       42.73     14.86 o 
  -2  21   2      169.96      156.48     20.51 o 
  -1  21   2       41.43       18.61     19.71 o 
   0  21   2      340.70      398.70     26.52 o 
   1  21   2        6.57       13.83     18.90 o 
   2  21   2        1.06        0.00     17.71 o 
 -17   1   3      587.05      702.10     59.76 o 
 -16   1   3       24.67       61.13     28.56 o 
 -15   1   3      262.64      360.29     35.81 o 
 -14   1   3       61.94      116.19     25.93 o 
 -13   1   3     2047.52     2134.27     77.72 o 
 -12   1   3        0.37       17.15      7.82 o 
 -11   1   3     1033.00     1037.96     28.67 o 
 -10   1   3       72.09       92.66      8.01 o 
  -9   1   3     7735.13     7815.68    194.36 o 
  -8   1   3      119.43      143.99      8.11 o 
  -7   1   3      540.48      481.21     21.49 o 
  -6   1   3       68.89       72.50      4.66 o 
  -5   1   3    14460.62    14016.13    247.31 o 
  -4   1   3      523.07      506.40     13.36 o 
  -3   1   3      559.28      456.09     11.06 o 
  -2   1   3      554.89      599.07     17.50 o 
  -1   1   3     3981.96     3694.78    104.65 o 
   0   1   3     3806.33     4029.02    128.49 o 
   1   1   3     1273.29     1230.71     38.77 o 
   2   1   3       49.47       56.87      2.02 o 
   3   1   3     9366.58     9116.76    180.67 o 
   4   1   3     3775.55     3576.47     62.00 o 
   5   1   3     2054.33     2084.22     39.27 o 
   6   1   3      212.20      193.85      6.90 o 
   7   1   3     6615.82     6626.77    125.54 o 
   8   1   3     3165.58     2953.81     64.75 o 
   9   1   3     1116.55     1129.72     31.22 o 
  10   1   3      361.28      342.18     23.50 o 
  11   1   3     1191.11     1185.22     41.01 o 
  12   1   3      981.25      980.18     33.77 o 
  13   1   3       26.97       49.14      8.93 o 
  14   1   3      314.33      361.29     23.92 o 
  15   1   3      491.15      560.87     25.71 o 
  16   1   3      328.12      380.92     26.13 o 
  17   1   3        0.92       18.24     16.48 o 
 -17   2   3      473.61      523.29     43.81 o 
 -16   2   3        0.20       50.83     25.72 o 
 -15   2   3     1631.16     1830.93     93.32 o 
 -14   2   3      103.31      154.44     26.95 o 
 -13   2   3      358.33      353.72     26.50 o 
 -12   2   3        2.34        3.11      7.61 o 
 -11   2   3     4206.66     4253.01    144.12 o 
 -10   2   3        9.73        7.79      6.97 o 
  -9   2   3     3689.28     3724.11     86.08 o 
  -8   2   3        0.95        3.30      6.01 o 
  -7   2   3    12679.58    12681.66    261.58 o 
  -6   2   3       68.61       61.45      4.54 o 
  -5   2   3     6489.60     6091.77    168.87 o 
  -4   2   3       68.42       69.60      2.89 o 
  -3   2   3    14114.05    12736.15    333.26 o 
  -2   2   3      154.37      126.50      5.36 o 
  -1   2   3     4685.06     4745.32    134.70 o 
   0   2   3      535.17      527.89     48.35 o 
   1   2   3    18860.52    18791.41    477.89 o 
   2   2   3     5710.70     5663.39    128.91 o 
   3   2   3     5680.03     5848.13    138.92 o 
   4   2   3      431.56      416.30      7.81 o 
   5   2   3    14332.81    14680.15    270.53 o 
   6   2   3     5819.08     5850.46    111.48 o 
   7   2   3      713.78      653.27     26.56 o 
   8   2   3      269.21      246.29      8.80 o 
   9   2   3     4157.70     3883.65     79.76 o 
  10   2   3     2649.43     2507.50     57.35 o 
  11   2   3      800.68      733.43     23.41 o 
  12   2   3      624.54      638.17     26.25 o 
  13   2   3     1704.82     1645.04     58.25 o 
  14   2   3     1485.17     1555.73     38.30 o 
  15   2   3      100.69      154.81     14.76 o 
  16   2   3      163.93      233.53     19.54 o 
 -17   3   3       42.00       88.73     21.06 o 
 -16   3   3       55.08      115.12     27.05 o 
 -15   3   3       50.45       73.59     27.55 o 
 -14   3   3       41.32       42.15     24.07 o 
 -13   3   3      123.45      142.39     19.07 o 
 -12   3   3      320.16      339.25     21.39 o 
 -11   3   3      191.42      197.39     12.11 o 
 -10   3   3       10.52       16.69      8.30 o 
  -9   3   3     1032.88     1060.13     27.70 o 
  -8   3   3        0.33        1.49      5.37 o 
  -7   3   3      326.81      300.74     10.43 o 
  -6   3   3       17.85       13.33      4.00 o 
  -5   3   3     2528.25     2451.90     51.87 o 
  -4   3   3      784.26      781.07     14.46 o 
  -3   3   3        5.60       12.03      3.66 o 
  -2   3   3      760.83      796.58     32.57 o 
  -1   3   3     1311.12     1250.76     39.85 o 
   0   3   3       27.87       20.24      4.18 o 
   1   3   3     1730.20     1858.57     48.41 o 
   2   3   3      122.47      115.21      7.89 o 
   3   3   3     1827.44     1815.87     58.81 o 
   4   3   3      359.62      358.76      9.65 o 
   5   3   3     1270.62     1270.24     24.65 o 
   6   3   3        3.94       -2.49      4.02 o 
   7   3   3      775.14      740.95     15.79 o 
   8   3   3      903.56      890.02     29.34 o 
   9   3   3       28.93       10.95      9.23 o 
  10   3   3      606.41      561.82     23.77 o 
  11   3   3       63.18       74.62     10.18 o 
  12   3   3      169.60      188.79     17.39 o 
  13   3   3       78.85       89.34      9.68 o 
  14   3   3      154.35      195.50     11.66 o 
  15   3   3        2.53       33.94     13.15 o 
  16   3   3       10.25       47.48     11.80 o 
 -17   4   3      205.42      252.91     25.79 o 
 -16   4   3        5.46       21.36     18.73 o 
 -15   4   3      109.07      144.96     20.19 o 
 -14   4   3       39.09       42.13     35.85 o 
 -13   4   3      464.48      426.35     43.08 o 
 -12   4   3      129.16      110.04     11.43 o 
 -11   4   3     2917.29     2901.70     76.44 o 
 -10   4   3        6.39       -1.04      8.43 o 
  -9   4   3      555.21      499.35     20.83 o 
  -8   4   3      159.39      141.87      7.75 o 
  -7   4   3     4130.05     4065.11     92.89 o 
  -6   4   3      255.34      238.10      9.20 o 
  -5   4   3     1242.52     1180.61     31.23 o 
  -4   4   3      111.23      119.64      5.47 o 
  -3   4   3     4199.91     3855.65     89.53 o 
  -2   4   3       89.23       73.53      2.96 o 
  -1   4   3     1407.40     1401.00     27.64 o 
   0   4   3       96.12       96.90      4.00 o 
   1   4   3     7489.95     7516.58    177.96 o 
   2   4   3     1460.81     1382.46     33.85 o 
   3   4   3     3674.91     3861.18     76.23 o 
   4   4   3        5.50        7.07      3.82 o 
   5   4   3     4128.20     4054.78     80.38 o 
   6   4   3     1707.32     1674.76     34.70 o 
   7   4   3     2084.37     2121.99     43.66 o 
   8   4   3       36.28       28.83      6.02 o 
   9   4   3     4523.45     4475.67    118.48 o 
  10   4   3      177.88      184.83     18.36 o 
  11   4   3      199.81      191.48     12.05 o 
  12   4   3      132.21      141.54     11.60 o 
  13   4   3      769.84      782.48     40.21 o 
  14   4   3      313.41      331.82     14.77 o 
  15   4   3       13.24       43.76     10.32 o 
  16   4   3       16.94       61.26     12.88 o 
 -17   5   3      730.81      812.41     41.79 o 
 -16   5   3       31.88       68.14     20.08 o 
 -15   5   3      574.01      623.01     49.19 o 
 -14   5   3       92.99      120.35     22.88 o 
 -13   5   3     2715.18     2739.28    102.19 o 
 -12   5   3      274.74      277.54     19.74 o 
 -11   5   3     2754.04     2690.89     80.85 o 
 -10   5   3       11.93       10.67      9.70 o 
  -9   5   3     8986.08     9131.38    226.75 o 
  -8   5   3       96.56      107.53      8.18 o 
  -7   5   3     4657.70     4602.65    114.70 o 
  -6   5   3      407.92      437.94     15.34 o 
  -5   5   3    19567.66    19398.19    520.61 o 
  -4   5   3      229.02      201.33      7.70 o 
  -3   5   3     5175.16     4993.69    129.36 o 
  -2   5   3      637.21      641.67     21.71 o 
  -1   5   3    14728.72    14463.74    334.01 o 
   0   5   3     5164.07     5371.82    124.92 o 
   1   5   3     5754.34     5880.39    136.41 o 
   2   5   3     2587.95     2724.76     58.98 o 
   3   5   3    17141.85    17692.05    346.70 o 
   4   5   3     4853.93     4841.27    111.32 o 
   5   5   3     2000.11     1968.84     43.57 o 
   6   5   3     2514.60     2430.08     49.73 o 
   7   5   3    12957.12    12630.26    251.30 o 
   8   5   3     3012.45     2980.51     66.47 o 
   9   5   3      181.44      172.02     10.22 o 
  10   5   3      507.17      485.56     23.33 o 
  11   5   3     2106.51     2065.46     87.62 o 
  12   5   3     1608.12     1505.13     67.54 o 
  13   5   3       23.06       15.90     14.25 o 
  14   5   3      342.49      349.94     17.90 o 
  15   5   3      471.94      473.26     18.83 o 
  16   5   3      625.10      661.18     37.29 o 
 -16   6   3        2.39       40.49     22.42 o 
 -15   6   3      258.39      292.73     37.78 o 
 -14   6   3      112.89      126.20     15.81 o 
 -13   6   3      216.25      239.80     17.03 o 
 -12   6   3       14.55       17.69     15.10 o 
 -11   6   3      565.69      569.32     21.32 o 
 -10   6   3      108.46      109.44      9.19 o 
  -9   6   3      752.67      713.02     20.44 o 
  -8   6   3       97.27       80.66      6.38 o 
  -7   6   3     2843.16     2852.37     69.50 o 
  -6   6   3       20.50       14.63      5.78 o 
  -5   6   3      578.83      555.31     15.79 o 
  -4   6   3      383.35      382.26     11.49 o 
  -3   6   3     7995.90     7654.02    185.57 o 
  -2   6   3     1492.07     1472.08     35.41 o 
  -1   6   3     2451.88     2434.59     65.11 o 
   0   6   3       49.39       59.43      4.11 o 
   1   6   3     6500.57     6485.44    136.48 o 
   2   6   3      864.26      847.91     16.68 o 
   3   6   3      769.29      774.99     29.92 o 
   4   6   3      679.69      722.56     18.73 o 
   5   6   3     3495.89     3432.50     79.60 o 
   6   6   3     1000.31      930.89     23.83 o 
   7   6   3       37.90       29.58      5.06 o 
   8   6   3      618.59      572.61     20.18 o 
   9   6   3      176.21      168.54     10.22 o 
  10   6   3      696.22      720.77     25.14 o 
  11   6   3       99.43       90.05     10.94 o 
  12   6   3       97.19       87.71     11.93 o 
  13   6   3        4.57      -10.66     10.93 o 
  14   6   3      220.53      232.48     12.92 o 
  15   6   3       58.85       77.42     11.39 o 
  16   6   3       94.80      122.35     16.08 o 
 -16   7   3       22.30       53.22     26.76 o 
 -15   7   3      287.25      296.31     39.53 o 
 -14   7   3      192.84      202.02     17.62 o 
 -13   7   3     1598.35     1493.14     48.92 o 
 -12   7   3      246.22      253.58     16.86 o 
 -11   7   3      263.36      258.73     18.40 o 
 -10   7   3       78.78       61.45      8.63 o 
  -9   7   3      623.73      591.03     25.97 o 
  -8   7   3      307.75      287.50     10.69 o 
  -7   7   3       43.99       56.10      5.74 o 
  -6   7   3        0.26       -6.81      4.54 o 
  -5   7   3      421.88      358.04     10.16 o 
  -4   7   3      181.58      178.21      7.77 o 
  -3   7   3     2176.04     2233.73     59.70 o 
  -2   7   3      486.01      467.53     13.69 o 
  -1   7   3     2574.13     2507.40     63.38 o 
   0   7   3      774.86      755.61     17.48 o 
   1   7   3      298.20      381.67      9.23 o 
   2   7   3      126.21      134.77      5.33 o 
   3   7   3     1441.60     1348.24     29.88 o 
   4   7   3      304.81      305.67     10.54 o 
   5   7   3      425.54      454.64     13.69 o 
   6   7   3       12.16        8.91      5.41 o 
   7   7   3      306.58      308.73     11.08 o 
   8   7   3      367.63      342.72     14.90 o 
   9   7   3     2262.87     2245.46     63.97 o 
  10   7   3      235.85      224.48     12.62 o 
  11   7   3      613.32      596.37     22.64 o 
  12   7   3        2.98       -2.61     11.10 o 
  13   7   3       50.04       49.87     11.62 o 
  14   7   3      159.30      143.22     14.09 o 
  15   7   3      443.07      463.57     25.59 o 
  16   7   3        9.06       35.72     26.75 o 
 -16   8   3        0.41       13.00     37.98 o 
 -15   8   3      849.94      883.81     62.91 o 
 -14   8   3       58.15       73.82     15.33 o 
 -13   8   3     1391.52     1386.47     46.68 o 
 -12   8   3        9.51        7.48     13.50 o 
 -11   8   3     4748.69     4551.66    172.44 o 
 -10   8   3        6.38       -4.88      9.16 o 
  -9   8   3     1749.98     1699.12     47.55 o 
  -8   8   3      106.24      101.71      9.69 o 
  -7   8   3     8205.45     8402.44    192.06 o 
  -6   8   3      207.24      216.92      9.57 o 
  -5   8   3     4153.36     4117.47     87.66 o 
  -4   8   3        6.62       12.67      4.52 o 
  -3   8   3    10157.19     9988.02    209.24 o 
  -2   8   3      662.97      643.26     20.36 o 
  -1   8   3     2927.85     2827.74     60.51 o 
   0   8   3      250.25      253.44      8.20 o 
   1   8   3    11444.40    11408.20    239.70 o 
   2   8   3     3257.31     3263.58     69.64 o 
   3   8   3     1934.96     2035.49     44.20 o 
   4   8   3      118.09      108.33      5.58 o 
   5   8   3     7448.60     7591.41    159.89 o 
   6   8   3     3508.72     3504.52     81.54 o 
   7   8   3     1888.05     1923.35     51.06 o 
   8   8   3      369.74      378.72     15.12 o 
   9   8   3     5786.48     5723.66    198.88 o 
  10   8   3     2253.74     2245.24     62.44 o 
  11   8   3       79.43       97.22     11.65 o 
  12   8   3      364.78      369.12     18.49 o 
  13   8   3     1829.59     1719.48     70.15 o 
  14   8   3      975.57      888.09     61.04 o 
  15   8   3        1.12        0.82     13.37 o 
 -15   9   3      154.37      197.27     34.69 o 
 -14   9   3        0.08       -4.64     15.46 o 
 -13   9   3      844.92      856.55     34.75 o 
 -12   9   3      894.99      861.58     44.36 o 
 -11   9   3      131.19      107.73     18.45 o 
 -10   9   3        2.30      -14.58     14.70 o 
  -9   9   3     1980.50     2000.21     55.39 o 
  -8   9   3       61.86       56.22      8.68 o 
  -7   9   3      894.86      921.41     24.99 o 
  -6   9   3       33.41       32.57      4.94 o 
  -5   9   3     3292.67     3237.87     63.89 o 
  -4   9   3      289.29      270.65      8.37 o 
  -3   9   3     1327.72     1300.83     28.42 o 
  -2   9   3       39.59       34.93      4.46 o 
  -1   9   3     9484.58     9713.86    223.05 o 
   0   9   3      855.73      814.42     20.59 o 
   1   9   3      413.56      385.34     11.58 o 
   2   9   3       46.76       47.15      4.66 o 
   3   9   3     4017.81     3936.90     83.88 o 
   4   9   3     2202.61     2195.18     47.68 o 
   5   9   3      331.55      306.37     10.95 o 
   6   9   3      113.97      100.49      6.68 o 
   7   9   3      244.97      237.78     11.66 o 
   8   9   3     1610.42     1613.03     43.94 o 
   9   9   3      282.95      243.88     20.85 o 
  10   9   3      440.69      407.00     37.94 o 
  11   9   3      411.90      393.48     26.21 o 
  12   9   3     1391.11     1441.06     48.19 o 
  13   9   3      213.50      219.43     25.70 o 
  14   9   3      237.04      231.04     25.29 o 
  15   9   3       57.16       45.96     30.43 o 
 -15  10   3        2.01       18.21     27.36 o 
 -14  10   3      168.34      150.18     20.71 o 
 -13  10   3        6.60      -24.77     16.90 o 
 -12  10   3       22.25       -1.63     17.56 o 
 -11  10   3       43.16       22.98     17.65 o 
 -10  10   3      231.44      220.34     16.86 o 
  -9  10   3       15.49       -1.52     12.41 o 
  -8  10   3      127.04      102.14     10.08 o 
  -7  10   3        0.76        8.89     13.52 o 
  -6  10   3      148.34      142.79      8.04 o 
  -5  10   3        2.41        3.27      4.52 o 
  -4  10   3       13.06       15.35      4.54 o 
  -3  10   3       26.07       30.02      4.43 o 
  -2  10   3       73.70       68.81      4.71 o 
  -1  10   3       20.25       32.54      4.73 o 
   0  10   3       22.22       18.00      4.58 o 
   1  10   3       28.81       27.73      4.67 o 
   2  10   3       28.02       28.91      5.05 o 
   3  10   3      351.59      349.27     11.88 o 
   4  10   3       81.19       73.63      5.88 o 
   5  10   3      130.26      123.99      6.94 o 
   6  10   3       21.10       30.22      7.31 o 
   7  10   3      164.40      173.65      9.95 o 
   8  10   3      529.11      508.60     21.63 o 
   9  10   3      441.75      436.07     20.72 o 
  10  10   3      190.63      202.20     15.92 o 
  11  10   3      144.11      136.61     17.98 o 
  12  10   3       39.11       11.45     15.04 o 
  13  10   3      183.17      157.97     16.86 o 
  14  10   3        0.54       10.56     18.90 o 
 -15  11   3      449.84      453.01     59.19 o 
 -14  11   3       16.71       -8.66     18.74 o 
 -13  11   3     1417.73     1277.39     70.37 o 
 -12  11   3       74.56       26.94     51.22 o 
 -11  11   3      575.27      537.00     32.41 o 
 -10  11   3      100.34       95.69     15.31 o 
  -9  11   3     2195.31     2285.13     72.31 o 
  -8  11   3      338.14      351.01     20.39 o 
  -7  11   3     1264.16     1205.53     45.56 o 
  -6  11   3        0.66        0.13      6.41 o 
  -5  11   3     3978.42     3902.86     82.47 o 
  -4  11   3     1455.94     1424.29     31.45 o 
  -3  11   3     3080.73     3048.44     64.85 o 
  -2  11   3       49.70       43.00      5.07 o 
  -1  11   3    11100.53    11304.91    236.10 o 
   0  11   3      844.59      830.99     21.61 o 
   1  11   3      551.72      539.16     15.57 o 
   2  11   3       83.63       81.18      5.98 o 
   3  11   3     5703.14     5585.93    129.14 o 
   4  11   3     1118.18     1127.24     28.42 o 
   5  11   3       28.45       45.13      7.62 o 
   6  11   3       80.59       89.39      8.48 o 
   7  11   3     2727.43     2841.76     74.36 o 
   8  11   3      943.53      966.60     36.82 o 
   9  11   3      309.21      295.75     16.53 o 
  10  11   3       47.88       43.18     12.45 o 
  11  11   3     2048.15     2012.84     94.32 o 
  12  11   3      327.87      291.25     18.59 o 
  13  11   3        1.31      -16.61     15.27 o 
  14  11   3       22.68       24.47     19.32 o 
 -14  12   3      155.81      125.65     30.48 o 
 -13  12   3      677.26      632.04     42.20 o 
 -12  12   3       48.46       31.51     44.39 o 
 -11  12   3     1336.90     1364.14     48.49 o 
 -10  12   3       44.37       30.37     14.57 o 
  -9  12   3      891.74      939.87     35.63 o 
  -8  12   3        6.12       -6.79     12.03 o 
  -7  12   3     2796.30     2950.84     90.70 o 
  -6  12   3       47.64       41.76     11.65 o 
  -5  12   3      946.07      940.67     27.11 o 
  -4  12   3      173.83      161.90      6.93 o 
  -3  12   3     7657.10     7896.69    165.43 o 
  -2  12   3     1098.70     1086.55     24.88 o 
  -1  12   3     1373.94     1367.83     30.58 o 
   0  12   3       41.48       42.00      6.05 o 
   1  12   3     4721.97     4740.33    110.05 o 
   2  12   3      662.26      650.94     18.33 o 
   3  12   3      333.35      320.69     14.64 o 
   4  12   3      707.35      700.61     24.53 o 
   5  12   3     2349.87     2483.31     74.25 o 
   6  12   3     1159.07     1182.36     33.87 o 
   7  12   3      219.74      189.79     11.00 o 
   8  12   3      498.06      545.74     22.95 o 
   9  12   3     1250.06     1328.86     44.23 o 
  10  12   3     1354.44     1381.50     56.14 o 
  11  12   3        2.31      -19.98     13.32 o 
  12  12   3      146.20      141.45     16.61 o 
  13  12   3       71.36       49.35     19.27 o 
 -13  13   3      143.51      126.34     61.46 o 
 -12  13   3      442.32      409.85     35.93 o 
 -11  13   3        3.37      -25.79     17.19 o 
 -10  13   3       20.44        8.36     15.04 o 
  -9  13   3       33.05       20.02     14.09 o 
  -8  13   3      154.16      153.74     17.19 o 
  -7  13   3      431.67      415.16     24.95 o 
  -6  13   3       22.68       27.89     12.80 o 
  -5  13   3       46.21       48.69      8.83 o 
  -4  13   3      175.76      158.94     10.55 o 
  -3  13   3     1992.63     2037.18     53.21 o 
  -2  13   3      190.68      194.81      9.08 o 
  -1  13   3     4407.38     4566.48    115.38 o 
   0  13   3       15.78       10.75      6.71 o 
   1  13   3       80.71       72.34      8.20 o 
   2  13   3      221.73      210.04     11.38 o 
   3  13   3      485.04      494.76     19.25 o 
   4  13   3       56.48       75.80      8.96 o 
   5  13   3      165.70      136.54     10.47 o 
   6  13   3       82.42       79.95      9.54 o 
   7  13   3       21.91       15.30      9.27 o 
   8  13   3      548.80      540.49     24.07 o 
   9  13   3        9.94        5.46     12.22 o 
  10  13   3      204.67      195.17     16.10 o 
  11  13   3       45.72       35.81     14.54 o 
  12  13   3       94.10       68.25     20.49 o 
  13  13   3        1.36       -1.38     19.27 o 
 -13  14   3      239.09      230.69     44.96 o 
 -12  14   3        0.34       -3.57     18.39 o 
 -11  14   3      431.04      373.89     23.72 o 
 -10  14   3      234.18      220.86     19.60 o 
  -9  14   3      382.15      422.22     24.46 o 
  -8  14   3       47.68       52.58     18.03 o 
  -7  14   3     1393.43     1385.84     55.52 o 
  -6  14   3      313.43      299.24     20.51 o 
  -5  14   3      814.82      791.11     34.61 o 
  -4  14   3       23.13       18.47      9.05 o 
  -3  14   3     2378.97     2426.18     72.94 o 
  -2  14   3      612.07      602.07     22.54 o 
  -1  14   3      730.25      729.23     22.18 o 
   0  14   3        4.20        6.94      7.13 o 
   1  14   3     3287.27     3392.34    100.32 o 
   2  14   3      488.62      495.00     20.15 o 
   3  14   3      248.68      237.55     13.11 o 
   4  14   3       58.84       63.97      9.81 o 
   5  14   3     2935.86     2956.33     88.27 o 
   6  14   3      150.03      131.60     12.04 o 
   7  14   3       73.23       74.67     10.84 o 
   8  14   3        2.22      -13.42     11.31 o 
   9  14   3      978.74      982.63     36.11 o 
  10  14   3      227.88      226.14     16.76 o 
  11  14   3       17.80       -4.77     19.35 o 
  12  14   3        2.82      -21.92     22.76 o 
 -12  15   3       56.50       74.20     21.16 o 
 -11  15   3      660.02      705.55     34.79 o 
 -10  15   3       74.06       42.09     18.12 o 
  -9  15   3     1867.37     1921.43     64.18 o 
  -8  15   3       23.80       15.39     16.04 o 
  -7  15   3     1143.90     1175.51     48.69 o 
  -6  15   3        1.33       10.93     14.07 o 
  -5  15   3     2899.85     2940.77    108.25 o 
  -4  15   3       17.97       -7.97     12.88 o 
  -3  15   3      504.40      530.91     26.95 o 
  -2  15   3       81.22       64.61      9.51 o 
  -1  15   3     3355.22     3492.48    103.17 o 
   0  15   3      844.50      814.53     28.00 o 
   1  15   3      880.77      862.30     29.79 o 
   2  15   3      205.26      210.35     12.35 o 
   3  15   3     2801.56     2941.01     87.84 o 
   4  15   3     1356.91     1328.44     42.70 o 
   5  15   3      612.63      550.50     22.77 o 
   6  15   3      436.03      413.67     20.56 o 
   7  15   3     1363.12     1380.09     40.11 o 
   8  15   3      604.89      682.62     28.21 o 
   9  15   3        6.27        1.95     13.29 o 
  10  15   3      278.53      245.00     22.97 o 
  11  15   3      536.77      506.83     32.53 o 
 -11  16   3      225.34      245.83     23.34 o 
 -10  16   3       84.10       87.97     19.60 o 
  -9  16   3       82.81       91.14     18.12 o 
  -8  16   3        0.95       -8.12     17.99 o 
  -7  16   3      774.74      798.54     37.83 o 
  -6  16   3        4.63      -12.52     15.29 o 
  -5  16   3      220.33      203.84     17.71 o 
  -4  16   3       34.52       36.78     14.07 o 
  -3  16   3     1140.37     1186.29     48.29 o 
  -2  16   3      215.60      207.16     16.48 o 
  -1  16   3      158.25      150.53     15.93 o 
   0  16   3      123.31      117.63     10.86 o 
   1  16   3     1077.89     1117.15     37.02 o 
   2  16   3      522.27      493.05     21.61 o 
   3  16   3       28.77       16.21      9.71 o 
   4  16   3      222.52      214.86     13.57 o 
   5  16   3      292.05      317.34     18.05 o 
   6  16   3      220.85      245.53     15.09 o 
   7  16   3       31.98       20.61     11.30 o 
   8  16   3      415.18      447.15     29.30 o 
   9  16   3       35.97       34.65     17.78 o 
  10  16   3      321.21      310.56     25.93 o 
 -10  17   3        7.49      -15.40     18.95 o 
  -9  17   3      196.87      201.36     20.97 o 
  -8  17   3      407.14      390.76     28.13 o 
  -7  17   3      235.61      231.72     21.32 o 
  -6  17   3       28.18       18.21     17.71 o 
  -5  17   3      808.89      823.74     38.63 o 
  -4  17   3      736.19      710.81     34.61 o 
  -3  17   3       10.75        1.78     14.87 o 
  -2  17   3        0.43      -10.37     14.42 o 
  -1  17   3      786.38      782.43     35.81 o 
   0  17   3       58.20       61.71     14.49 o 
   1  17   3      493.01      466.56     26.15 o 
   2  17   3        0.63       12.20     14.42 o 
   3  17   3      900.00      925.01     41.05 o 
   4  17   3        2.59        8.67     14.87 o 
   5  17   3       62.99       56.44     15.68 o 
   6  17   3       20.30       -0.60     15.23 o 
   7  17   3     1194.05     1250.27     52.68 o 
   8  17   3       10.61        6.96     17.18 o 
   9  17   3       20.07        7.70     18.30 o 
  -8  18   3       19.37        0.84     19.71 o 
  -7  18   3      856.82      887.34     42.66 o 
  -6  18   3      126.21      109.96     31.30 o 
  -5  18   3      378.21      363.09     31.87 o 
  -4  18   3       18.37       15.93     16.10 o 
  -3  18   3     2296.69     2313.00     87.73 o 
  -2  18   3      459.69      433.38     28.13 o 
  -1  18   3      565.44      549.18     29.78 o 
   0  18   3        0.13       -8.75     15.23 o 
   1  18   3     1916.68     2035.38    130.89 o 
   2  18   3      166.69      169.59     17.71 o 
   3  18   3       39.82       27.21     16.48 o 
   4  18   3      127.64      111.32     17.65 o 
   5  18   3      978.54     1004.81     45.05 o 
   6  18   3      552.28      546.73     31.36 o 
   7  18   3        8.35       -2.79     17.49 o 
   8  18   3      171.78      169.14     20.74 o 
  -7  19   3      229.93      214.21     22.54 o 
  -6  19   3        8.02      -25.89     19.27 o 
  -5  19   3     1031.90     1075.87     47.88 o 
  -4  19   3        4.51       -4.04     17.65 o 
  -3  19   3       44.99       26.33     17.65 o 
  -2  19   3       28.30       52.98     17.65 o 
  -1  19   3      678.25      683.73     35.81 o 
   0  19   3      213.29      214.78     20.07 o 
   1  19   3      407.50      418.20     27.76 o 
   2  19   3       24.77       22.19     16.90 o 
   3  19   3      514.29      541.94     31.78 o 
   4  19   3      326.11      334.09     23.34 o 
   5  19   3       54.29       44.52     17.29 o 
   6  19   3      192.36      185.41     20.88 o 
  -4  20   3        0.91       -1.97     18.10 o 
  -3  20   3      107.74       99.37     19.71 o 
  -2  20   3       90.77       99.44     19.27 o 
  -1  20   3       27.26        0.57     16.90 o 
   0  20   3       35.13       25.04     17.71 o 
   1  20   3      104.91       89.38     18.90 o 
   2  20   3       23.96       21.84     17.29 o 
   3  20   3       40.45       23.33     17.71 o 
   4  20   3       20.91        7.12     17.29 o 
 -17   0   4        5.57       70.57     40.98 o 
 -16   0   4      386.91      579.35     70.57 o 
 -15   0   4        0.64       56.91     40.98 o 
 -14   0   4     1189.11     1322.59    102.44 o 
 -13   0   4        0.82        8.92     12.10 o 
 -12   0   4     2546.48     2640.67     89.18 o 
 -11   0   4        0.89        1.14     14.76 o 
 -10   0   4     2801.91     2703.07    113.71 o 
  -9   0   4      158.23      138.19     19.96 o 
  -8   0   4     6440.25     6355.27    207.49 o 
  -7   0   4      803.58      890.25     27.43 o 
  -6   0   4     8674.55     8692.46    235.53 o 
  -5   0   4       22.19       32.45      8.72 o 
  -4   0   4     9147.70     8481.42    308.90 o 
  -3   0   4    13635.47    14040.50    560.04 o 
  -2   0   4     9413.02     9309.88    312.03 o 
  -1   0   4      904.60      995.26     43.73 o 
   0   0   4    16180.92    16958.07    668.83 o 
   1   0   4     2917.41     2899.61    116.82 o 
   2   0   4     7315.48     7413.60    189.97 o 
   3   0   4     2618.95     2767.51     83.76 o 
   4   0   4     8386.52     8101.71    217.93 o 
   5   0   4     1805.15     1612.96     53.47 o 
   6   0   4     3697.34     3765.81    121.65 o 
   7   0   4     1243.59     1159.23     36.47 o 
   8   0   4     2554.10     2552.01     79.56 o 
   9   0   4     6307.38     6075.22    207.82 o 
  10   0   4       33.61       34.86     16.26 o 
  11   0   4      213.42      197.03     24.44 o 
  12   0   4      885.72      936.81     87.07 o 
  13   0   4      889.16      872.91     84.23 o 
  14   0   4      173.94      162.91     20.23 o 
  15   0   4      295.52      339.30     25.41 o 
  16   0   4       18.27       21.96     18.29 o 
 -17   1   4        8.73       79.71     28.56 o 
 -16   1   4      440.98      603.05     48.65 o 
 -15   1   4        7.28       28.46     27.55 o 
 -14   1   4      574.21      709.34     48.69 o 
 -13   1   4        2.11        7.69      8.85 o 
 -12   1   4      450.26      467.20     17.62 o 
 -11   1   4       71.61       85.80     11.24 o 
 -10   1   4      509.06      484.69     23.41 o 
  -9   1   4      405.95      410.41     19.34 o 
  -8   1   4     2724.46     2708.53     57.68 o 
  -7   1   4        0.70       -3.44      4.65 o 
  -6   1   4     1788.93     1682.06     33.71 o 
  -5   1   4     1313.32     1328.00     30.30 o 
  -4   1   4     6580.73     6656.73    152.46 o 
  -3   1   4     2960.88     3059.74     88.17 o 
  -2   1   4    24643.38    25608.73    806.04 o 
  -1   1   4     2468.35     2518.10     81.77 o 
   0   1   4      544.76      517.95     20.15 o 
   1   1   4       57.74       71.44      6.24 o 
   2   1   4     8573.11     8860.18    170.85 o 
   3   1   4     1874.93     1816.71     37.25 o 
   4   1   4       16.79       20.75      3.99 o 
   5   1   4       11.25       10.62      4.39 o 
   6   1   4      561.84      498.28     14.71 o 
   7   1   4     1512.31     1477.98     29.63 o 
   8   1   4      150.00      143.34      6.61 o 
   9   1   4      361.40      341.01     11.09 o 
  10   1   4     2229.28     1990.35     63.12 o 
  11   1   4      920.08      886.00     39.53 o 
  12   1   4       19.40       39.71     11.63 o 
  13   1   4        1.59       10.74     11.00 o 
  14   1   4       62.57      104.16     13.09 o 
  15   1   4      201.64      214.69     16.96 o 
  16   1   4       41.49       78.45     14.11 o 
 -17   2   4        0.09       72.55     30.08 o 
 -16   2   4      408.50      555.25     47.04 o 
 -15   2   4       71.49      107.67     30.55 o 
 -14   2   4      218.25      267.37     38.70 o 
 -13   2   4       32.32       40.12      9.48 o 
 -12   2   4        4.89       -3.83      8.52 o 
 -11   2   4        3.60        5.85      8.25 o 
 -10   2   4      847.70      856.85     24.31 o 
  -9   2   4        2.10        2.06      7.46 o 
  -8   2   4      825.45      844.38     29.02 o 
  -7   2   4      404.32      414.46     12.44 o 
  -6   2   4      403.33      385.02     11.32 o 
  -5   2   4       64.86       60.88      2.66 o 
  -4   2   4     8703.69     8842.32    220.01 o 
  -3   2   4     2986.55     2948.50     66.39 o 
  -2   2   4       64.22       46.18     11.65 o 
  -1   2   4      863.54      916.09     32.16 o 
   0   2   4      616.25      632.87     23.87 o 
   1   2   4      858.39      917.90     38.63 o 
   2   2   4        8.37        8.37      2.92 o 
   3   2   4      452.47      480.27     15.05 o 
   4   2   4     1082.12     1045.33     24.32 o 
   5   2   4      577.48      530.73     14.30 o 
   6   2   4      316.57      306.68     13.66 o 
   7   2   4        1.04       -4.38      3.95 o 
   8   2   4     1309.94     1209.56     28.32 o 
   9   2   4      342.13      323.06     10.80 o 
  10   2   4        6.89        5.27      6.58 o 
  11   2   4      117.50       98.25     11.42 o 
  12   2   4       41.03       51.95     14.90 o 
  13   2   4      140.82      159.05     13.40 o 
  14   2   4       14.38       34.42     13.56 o 
  15   2   4       37.49       54.27     13.38 o 
  16   2   4        1.14       12.83     15.19 o 
 -16   3   4      379.97      464.92     42.45 o 
 -15   3   4      103.96      163.39     30.17 o 
 -14   3   4      984.09     1043.45     79.88 o 
 -13   3   4      266.34      298.05     21.15 o 
 -12   3   4     2048.56     2015.87     78.53 o 
 -11   3   4        0.22       -2.18      9.67 o 
 -10   3   4     3245.24     3409.38     79.48 o 
  -9   3   4        6.05       15.61      6.54 o 
  -8   3   4     4558.63     4589.40     95.99 o 
  -7   3   4       87.61       88.02      5.85 o 
  -6   3   4     7239.83     6719.82    141.13 o 
  -5   3   4     2062.41     2011.95     39.62 o 
  -4   3   4     6663.63     6439.78    119.42 o 
  -3   3   4     2847.03     3017.74     77.76 o 
  -2   3   4    14459.63    14699.36    357.13 o 
  -1   3   4     2579.77     2647.72     73.44 o 
   0   3   4     7761.31     8075.97    302.50 o 
   1   3   4       97.47       93.98      5.63 o 
   2   3   4     8800.43     8790.31    225.90 o 
   3   3   4     6818.25     6622.76    196.12 o 
   4   3   4     2542.72     2553.22     66.72 o 
   5   3   4      458.88      475.01     14.51 o 
   6   3   4     4325.06     4293.98     86.25 o 
   7   3   4     4744.81     4739.98     88.09 o 
   8   3   4     1110.09     1094.93     30.67 o 
   9   3   4      225.35      218.99     10.52 o 
  10   3   4     1520.65     1433.50     59.22 o 
  11   3   4     2772.00     2591.98     65.29 o 
  12   3   4      312.74      309.16     17.31 o 
  13   3   4      190.86      214.16     23.16 o 
  14   3   4      457.73      491.72     37.95 o 
  15   3   4      958.55      949.90     37.88 o 
  16   3   4      105.47      129.77     16.94 o 
 -16   4   4      347.82      439.67     40.59 o 
 -15   4   4       43.07       66.92     27.32 o 
 -14   4   4     1944.85     1953.26    106.48 o 
 -13   4   4       51.38       68.18     28.41 o 
 -12   4   4     2864.64     2946.21    105.68 o 
 -11   4   4       49.13       54.29     13.01 o 
 -10   4   4      561.35      539.54     21.04 o 
  -9   4   4       40.72       32.53      9.25 o 
  -8   4   4     3763.72     3761.18     90.52 o 
  -7   4   4      295.34      296.52     11.19 o 
  -6   4   4      346.26      300.35     10.57 o 
  -5   4   4       65.44       68.69      4.60 o 
  -4   4   4     5974.11     5709.46    139.93 o 
  -3   4   4      421.17      350.73     10.07 o 
  -2   4   4     5842.82     5899.45    134.47 o 
  -1   4   4       76.85       63.34      4.33 o 
   0   4   4     8557.63     8723.98    199.08 o 
   1   4   4     5377.54     5315.64    214.66 o 
   2   4   4      442.62      417.44     31.46 o 
   3   4   4       62.47       59.38      7.28 o 
   4   4   4     5125.03     4994.93    129.27 o 
   5   4   4     5812.13     5597.82    133.62 o 
   6   4   4       51.63       41.08      4.64 o 
   7   4   4      292.35      287.71      8.57 o 
   8   4   4     1588.42     1541.12     33.12 o 
   9   4   4     1143.56     1117.96     44.82 o 
  10   4   4      206.69      198.64     10.19 o 
  11   4   4      182.51      175.88     11.06 o 
  12   4   4      152.87      154.32     13.75 o 
  13   4   4     1086.49     1041.28     36.09 o 
  14   4   4        4.21       20.15     12.80 o 
  15   4   4       27.31       35.97     15.34 o 
 -16   5   4        9.29       41.10     21.50 o 
 -15   5   4       20.85       32.46     27.76 o 
 -14   5   4       65.51       73.88     26.12 o 
 -13   5   4      123.73      120.92     21.26 o 
 -12   5   4      339.12      335.56     18.08 o 
 -11   5   4       13.24       11.90     11.01 o 
 -10   5   4       15.15       12.76      8.73 o 
  -9   5   4      313.03      309.98     13.84 o 
  -8   5   4      309.37      310.94     13.29 o 
  -7   5   4       13.62       11.47      6.29 o 
  -6   5   4      187.20      221.64      9.96 o 
  -5   5   4       80.50       80.80      5.63 o 
  -4   5   4      413.18      423.38     12.99 o 
  -3   5   4      103.28       98.86      4.66 o 
  -2   5   4      354.15      380.80      9.63 o 
  -1   5   4      520.37      578.66     13.61 o 
   0   5   4     1864.59     2096.62     49.56 o 
   1   5   4        0.53       -1.66      5.42 o 
   2   5   4     1025.42     1128.38     30.90 o 
   3   5   4        0.74        3.86      4.49 o 
   4   5   4       50.17       52.33      9.04 o 
   5   5   4       26.21       14.37      6.18 o 
   6   5   4     1012.03      999.81     21.21 o 
   7   5   4      336.40      323.50     11.83 o 
   8   5   4     2058.20     1945.39     51.59 o 
   9   5   4        2.76       -0.11      6.41 o 
  10   5   4       81.46       91.96     10.68 o 
  11   5   4       15.02       10.41     12.12 o 
  12   5   4       12.73       10.64     11.59 o 
  13   5   4       98.85       94.82     13.69 o 
  14   5   4       27.43       36.42     20.93 o 
  15   5   4        1.00        8.22     14.86 o 
 -16   6   4      397.73      426.75     31.14 o 
 -15   6   4       40.82       92.67     36.06 o 
 -14   6   4      230.22      261.25     18.73 o 
 -13   6   4      230.49      260.84     23.66 o 
 -12   6   4      811.47      874.32     33.34 o 
 -11   6   4      155.26      149.43     10.72 o 
 -10   6   4     1268.53     1317.70     33.42 o 
  -9   6   4       56.40       40.78      8.10 o 
  -8   6   4     2697.61     2642.06     75.21 o 
  -7   6   4      870.94      878.22     36.79 o 
  -6   6   4     3429.57     3349.64     81.26 o 
  -5   6   4      290.21      293.65     10.23 o 
  -4   6   4     4501.90     4246.65     99.09 o 
  -3   6   4     2305.54     2245.21     53.23 o 
  -2   6   4     2036.35     1906.06     45.56 o 
  -1   6   4      685.90      747.42     19.21 o 
   0   6   4     9250.20     9449.79    218.63 o 
   1   6   4     2531.28     2573.80     56.78 o 
   2   6   4     1337.59     1338.67     33.23 o 
   3   6   4       56.10       66.23      5.14 o 
   4   6   4     4962.72     4945.62    118.27 o 
   5   6   4     2727.77     2652.68     62.08 o 
   6   6   4      483.85      468.47     13.49 o 
   7   6   4     1311.64     1269.34     26.71 o 
   8   6   4      412.23      381.47     12.51 o 
   9   6   4     1626.18     1658.37     46.44 o 
  10   6   4      240.44      249.02     12.68 o 
  11   6   4        9.46        6.55     11.79 o 
  12   6   4      726.48      710.93     42.58 o 
  13   6   4      258.06      233.02     22.58 o 
  14   6   4      302.04      338.70     21.51 o 
  15   6   4       11.69       31.34     18.64 o 
 -16   7   4      353.37      404.91     49.03 o 
 -15   7   4        0.14       34.13     36.21 o 
 -14   7   4      507.51      567.26     40.41 o 
 -13   7   4      111.72      136.40     16.12 o 
 -12   7   4     2163.58     2176.46     67.09 o 
 -11   7   4        3.11       -6.18      9.50 o 
 -10   7   4     3558.41     3515.29     80.60 o 
  -9   7   4       87.19       80.91      9.83 o 
  -8   7   4     2968.13     2862.83     70.49 o 
  -7   7   4        5.58        4.36      7.15 o 
  -6   7   4     8069.93     8025.63    206.72 o 
  -5   7   4      143.08      118.51      7.39 o 
  -4   7   4     1981.99     1791.14     43.42 o 
  -3   7   4      122.36      113.62      5.60 o 
  -2   7   4     6966.87     6697.08    155.69 o 
  -1   7   4     5010.57     5041.53    117.58 o 
   0   7   4     4585.47     4737.93    110.77 o 
   1   7   4      196.55      208.69      7.63 o 
   2   7   4     7745.46     7814.53    169.40 o 
   3   7   4     3214.25     3161.19     94.96 o 
   4   7   4     1926.79     1918.11     51.28 o 
   5   7   4      420.04      421.45     13.19 o 
   6   7   4     4761.73     4774.72    110.38 o 
   7   7   4     1677.31     1596.13     35.96 o 
   8   7   4        9.73        4.63      7.64 o 
   9   7   4      151.73      154.12     11.29 o 
  10   7   4     1056.67     1085.84     39.45 o 
  11   7   4     2054.82     2097.07    105.55 o 
  12   7   4       57.29       64.81     14.11 o 
  13   7   4       72.12       90.99     15.81 o 
  14   7   4       69.18       75.40     16.47 o 
  15   7   4      756.54      795.02     61.57 o 
 -15   8   4      111.73      152.38     22.92 o 
 -14   8   4       14.46       31.55     16.47 o 
 -13   8   4      100.93      114.16     17.07 o 
 -12   8   4      189.00      198.51     20.70 o 
 -11   8   4      338.38      314.88     22.43 o 
 -10   8   4      207.63      203.52     12.16 o 
  -9   8   4        9.30       -8.73      8.42 o 
  -8   8   4      290.28      254.96     13.32 o 
  -7   8   4       94.74       91.28      8.78 o 
  -6   8   4      950.00     1006.64     26.47 o 
  -5   8   4       15.01       10.35      5.64 o 
  -4   8   4       81.93       71.29      5.79 o 
  -3   8   4        8.59        7.53      4.94 o 
  -2   8   4       57.99       77.73      5.46 o 
  -1   8   4      285.46      292.78     10.26 o 
   0   8   4      139.10      109.56      6.02 o 
   1   8   4      373.08      345.15     11.53 o 
   2   8   4      888.00      830.73     21.84 o 
   3   8   4        7.05       11.23      5.71 o 
   4   8   4        3.75        1.14      4.09 o 
   5   8   4      746.82      734.89     20.00 o 
   6   8   4     1592.86     1545.65     37.85 o 
   7   8   4       17.28        2.05      9.27 o 
   8   8   4      491.16      478.51     40.40 o 
   9   8   4      819.13      767.18     48.37 o 
  10   8   4       18.52        8.94     13.93 o 
  11   8   4      110.16       97.66     16.37 o 
  12   8   4       25.28       45.14     16.48 o 
  13   8   4      203.09      230.23     21.73 o 
  14   8   4       21.15       35.16     16.54 o 
 -15   9   4       11.43       43.67     26.07 o 
 -14   9   4      285.66      281.37     22.99 o 
 -13   9   4      151.11      162.26     19.52 o 
 -12   9   4      549.38      495.86     34.99 o 
 -11   9   4      116.95      103.56     21.69 o 
 -10   9   4      528.57      489.00     19.15 o 
  -9   9   4      201.06      198.67     12.30 o 
  -8   9   4     1261.89     1244.00     36.61 o 
  -7   9   4       70.18       81.78      8.71 o 
  -6   9   4     1833.79     1785.13     43.91 o 
  -5   9   4     2337.66     2318.20     55.74 o 
  -4   9   4     1032.57     1009.40     26.43 o 
  -3   9   4      126.84      119.85      7.20 o 
  -2   9   4     3016.61     2943.48     75.32 o 
  -1   9   4      397.99      372.81     12.67 o 
   0   9   4     1571.90     1579.85     38.74 o 
   1   9   4       21.69       21.54      5.43 o 
   2   9   4     3505.86     3601.78     84.85 o 
   3   9   4     1305.53     1309.93     32.76 o 
   4   9   4      789.64      820.12     19.89 o 
   5   9   4       25.29       15.26      5.23 o 
   6   9   4     3036.57     3096.76     66.92 o 
   7   9   4     1741.16     1746.31     46.91 o 
   8   9   4      155.36      153.91     15.04 o 
   9   9   4       28.12       23.58     21.63 o 
  10   9   4      729.39      715.46     83.09 o 
  11   9   4      343.57      335.40     24.10 o 
  12   9   4       83.29       77.64     17.99 o 
  13   9   4       27.37       50.65     17.71 o 
  14   9   4      331.41      334.87     23.12 o 
 -14  10   4      263.44      270.70     22.90 o 
 -13  10   4       51.10       20.18     36.29 o 
 -12  10   4      486.89      435.12     27.34 o 
 -11  10   4        9.24      -16.57     12.71 o 
 -10  10   4     2837.02     2776.39     77.80 o 
  -9  10   4        1.85      -14.74      9.83 o 
  -8  10   4     3525.73     3505.72     92.85 o 
  -7  10   4      359.51      332.69     15.90 o 
  -6  10   4     3676.80     3610.88     85.64 o 
  -5  10   4       58.21       49.51      6.87 o 
  -4  10   4     9891.55     9591.22    222.80 o 
  -3  10   4     1497.29     1411.09     38.90 o 
  -2  10   4     2492.79     2377.45     62.79 o 
  -1  10   4      961.54      974.02     25.73 o 
   0  10   4     4238.54     4214.11     99.18 o 
   1  10   4     2146.82     2061.56     49.93 o 
   2  10   4     2169.51     2168.45     52.51 o 
   3  10   4      288.48      282.22     11.79 o 
   4  10   4     3509.71     3565.63     84.45 o 
   5  10   4     2074.92     2119.58     51.71 o 
   6  10   4      563.07      543.12     22.17 o 
   7  10   4        3.25       -2.41     10.76 o 
   8  10   4     2277.80     2214.27     83.69 o 
   9  10   4     1957.40     1833.08     71.20 o 
  10  10   4      372.89      329.79     34.72 o 
  11  10   4      631.10      641.25     34.50 o 
  12  10   4      402.28      423.61     29.37 o 
  13  10   4     1131.31     1111.27     68.86 o 
 -14  11   4      294.17      275.19     41.64 o 
 -13  11   4      130.91      124.60     27.24 o 
 -12  11   4       63.26       47.05     27.98 o 
 -11  11   4        7.56        0.04     14.06 o 
 -10  11   4      767.47      756.56     31.61 o 
  -9  11   4       44.10       39.97     17.47 o 
  -8  11   4      107.58      106.95     10.90 o 
  -7  11   4      136.12      108.50     10.19 o 
  -6  11   4     1025.87     1001.56     27.25 o 
  -5  11   4       91.03       81.78      7.94 o 
  -4  11   4      400.81      395.58     14.23 o 
  -3  11   4      128.15      122.81      8.18 o 
  -2  11   4       37.21       28.70      6.92 o 
  -1  11   4      163.53      141.12      8.04 o 
   0  11   4      261.01      230.95     10.78 o 
   1  11   4      122.67      121.13      7.78 o 
   2  11   4      887.34      867.72     23.77 o 
   3  11   4     1169.70     1134.80     29.65 o 
   4  11   4      553.70      470.27     16.31 o 
   5  11   4      164.62      165.48     12.08 o 
   6  11   4      908.71      921.53     32.68 o 
   7  11   4     1853.25     1860.87     58.67 o 
   8  11   4      356.34      332.61     22.54 o 
   9  11   4       51.88       35.96     17.64 o 
  10  11   4       36.75       33.35     33.58 o 
  11  11   4      275.95      247.89     21.63 o 
  12  11   4        3.50        5.92     17.65 o 
  13  11   4      168.18      161.03     22.12 o 
 -13  12   4        8.03      -17.94     32.40 o 
 -12  12   4      103.44       58.30     16.68 o 
 -11  12   4       42.18       41.45     16.53 o 
 -10  12   4      264.88      249.67     20.75 o 
  -9  12   4        3.96      -12.66     13.89 o 
  -8  12   4      459.26      446.57     26.38 o 
  -7  12   4      268.92      265.16     15.79 o 
  -6  12   4      276.18      246.55     12.70 o 
  -5  12   4       55.14       44.90      7.88 o 
  -4  12   4      469.04      446.36     16.44 o 
  -3  12   4     1761.62     1790.68     48.85 o 
  -2  12   4       17.54        7.91      7.31 o 
  -1  12   4        1.39        4.55      6.98 o 
   0  12   4      591.63      606.74     19.70 o 
   1  12   4      372.25      369.76     13.98 o 
   2  12   4      398.56      398.22     14.83 o 
   3  12   4       52.88       49.57      8.89 o 
   4  12   4      833.86      880.76     31.19 o 
   5  12   4       50.55       42.78     10.47 o 
   6  12   4      621.19      591.76     24.69 o 
   7  12   4       15.74       15.89     11.03 o 
   8  12   4      815.39      786.12     36.79 o 
   9  12   4      245.88      231.98     19.41 o 
  10  12   4        2.55      -19.26     15.04 o 
  11  12   4        2.34      -22.47     21.06 o 
  12  12   4      259.98      232.26     22.84 o 
 -13  13   4      100.57       53.56     34.06 o 
 -12  13   4      717.21      684.56     30.49 o 
 -11  13   4       10.35       16.01     16.97 o 
 -10  13   4     1557.52     1568.03     53.42 o 
  -9  13   4      164.54      137.45     16.85 o 
  -8  13   4     1100.11     1148.55     41.63 o 
  -7  13   4       17.93        6.25     12.41 o 
  -6  13   4     3183.01     3112.78     95.80 o 
  -5  13   4       89.94       63.65     12.12 o 
  -4  13   4     1330.27     1328.46     42.06 o 
  -3  13   4       64.49       62.27      9.24 o 
  -2  13   4     2381.01     2314.31    111.29 o 
  -1  13   4     1102.04     1055.69     38.77 o 
   0  13   4     1482.46     1461.54     42.16 o 
   1  13   4       26.28       30.12     10.59 o 
   2  13   4     2396.35     2397.51     74.65 o 
   3  13   4     1550.01     1544.81     50.06 o 
   4  13   4     1040.91      997.97     35.17 o 
   5  13   4       24.71       18.36     10.64 o 
   6  13   4     1910.08     1880.70     61.34 o 
   7  13   4     1366.98     1362.92     45.50 o 
   8  13   4      221.08      195.21     18.04 o 
   9  13   4      191.36      184.09     18.59 o 
  10  13   4      757.54      720.86     73.98 o 
  11  13   4      720.79      628.42     35.98 o 
  12  13   4       99.00       68.41     20.74 o 
 -12  14   4      607.34      618.59     50.84 o 
 -11  14   4       48.00       32.92     23.09 o 
 -10  14   4      392.85      381.28     22.87 o 
  -9  14   4       33.44       23.79     15.98 o 
  -8  14   4     1269.92     1242.55     44.29 o 
  -7  14   4       33.84       21.08     13.98 o 
  -6  14   4      415.50      389.92     22.27 o 
  -5  14   4        8.58       11.33     11.99 o 
  -4  14   4      376.47      402.47     20.93 o 
  -3  14   4        4.11       -4.23     11.10 o 
  -2  14   4      211.97      199.17     22.54 o 
  -1  14   4       87.66       84.41     13.19 o 
   0  14   4     1145.13     1048.16     50.20 o 
   1  14   4     1413.04     1375.29     49.82 o 
   2  14   4      608.13      573.64     24.75 o 
   3  14   4        2.56       -1.85     10.89 o 
   4  14   4     1178.60     1148.15     39.97 o 
   5  14   4     1879.79     1911.04     61.17 o 
   6  14   4      125.73      106.17     13.09 o 
   7  14   4       86.29       76.07     14.74 o 
   8  14   4       83.40       89.04     15.86 o 
   9  14   4      838.33      839.72     40.98 o 
  10  14   4      174.89      155.65     19.93 o 
  11  14   4       34.90        6.56     18.80 o 
 -11  15   4        0.30        8.05     19.75 o 
 -10  15   4        0.21        7.45     17.82 o 
  -9  15   4      161.37      163.10     18.62 o 
  -8  15   4       39.68       29.22     15.51 o 
  -7  15   4        0.38       -5.44     14.33 o 
  -6  15   4        0.49      -10.76     13.26 o 
  -5  15   4      263.74      238.80     16.76 o 
  -4  15   4      241.16      225.65     15.89 o 
  -3  15   4      211.91      204.57     15.80 o 
  -2  15   4      305.02      306.54     47.40 o 
  -1  15   4      104.85       91.92     14.28 o 
   0  15   4        2.68       -6.51     18.71 o 
   1  15   4       10.30        7.14     11.34 o 
   2  15   4      394.16      370.56     20.29 o 
   3  15   4        6.69        1.37     11.38 o 
   4  15   4        4.49        9.17     11.88 o 
   5  15   4        1.48       -4.85     12.42 o 
   6  15   4      109.26      110.90     14.45 o 
   7  15   4        0.81       -4.21     16.50 o 
   8  15   4      160.73      148.68     18.30 o 
   9  15   4       89.43       71.76     18.04 o 
  10  15   4      221.58      208.62     22.42 o 
 -10  16   4      180.82      188.72     21.15 o 
  -9  16   4        3.06        1.78     18.27 o 
  -8  16   4      584.26      596.70     30.31 o 
  -7  16   4      253.45      214.10     19.01 o 
  -6  16   4      337.38      320.90     22.82 o 
  -5  16   4        0.29       -2.70     14.80 o 
  -4  16   4      718.50      693.17     29.90 o 
  -3  16   4       11.56       -1.14     13.41 o 
  -2  16   4     1366.60     1365.32     54.73 o 
  -1  16   4        2.16       -4.02     13.17 o 
   0  16   4     1574.65     1521.15     81.41 o 
   1  16   4      730.07      695.64     29.39 o 
   2  16   4      406.91      388.43     21.45 o 
   3  16   4       38.58       28.26     12.81 o 
   4  16   4     1111.46     1103.79     39.61 o 
   5  16   4      809.97      818.44     32.94 o 
   6  16   4       95.74       84.89     14.42 o 
   7  16   4        6.31       -6.19     16.13 o 
   8  16   4     1061.97     1149.49     50.18 o 
   9  16   4       49.73       -1.26     17.78 o 
  -9  17   4        4.77       -0.58     18.70 o 
  -8  17   4      417.57      417.81     25.39 o 
  -7  17   4       28.01       27.75     17.11 o 
  -6  17   4     1089.52     1104.91     42.49 o 
  -5  17   4      112.59       87.53     15.89 o 
  -4  17   4      418.55      409.01     24.73 o 
  -3  17   4        1.83       -9.28     13.74 o 
  -2  17   4      516.45      540.06     63.99 o 
  -1  17   4      332.77      311.51     22.45 o 
   0  17   4      117.97      120.10     18.11 o 
   1  17   4      118.30      129.36     15.13 o 
   2  17   4      919.82      921.30     35.35 o 
   3  17   4      531.90      549.35     26.94 o 
   4  17   4      213.37      185.24     16.55 o 
   5  17   4       96.48      110.12     15.54 o 
   6  17   4      618.42      615.53     29.08 o 
   7  17   4      734.07      705.60     37.72 o 
   8  17   4      181.87      169.29     21.23 o 
  -7  18   4      114.84      139.25     19.33 o 
  -6  18   4       83.69      104.48     18.39 o 
  -5  18   4        3.99        3.49     16.21 o 
  -4  18   4      303.10      307.82     20.56 o 
  -3  18   4        2.00        2.98     15.54 o 
  -2  18   4       30.37       19.58     15.04 o 
  -1  18   4      179.87      175.35     31.64 o 
   0  18   4       15.00       14.38     14.37 o 
   1  18   4       11.24        6.15     14.42 o 
   2  18   4       73.38       69.16     15.51 o 
   3  18   4       66.34       47.41     15.04 o 
   4  18   4        0.33        3.41     14.98 o 
   5  18   4       20.84       15.22     15.17 o 
   6  18   4       13.19       15.73     17.49 o 
  -5  19   4       49.47       40.00     18.40 o 
  -4  19   4      394.13      363.46     23.43 o 
  -3  19   4        7.80       15.05     16.60 o 
  -2  19   4      522.61      506.07     47.92 o 
  -1  19   4      166.73      140.02     18.15 o 
   0  19   4       13.25      -19.05     16.60 o 
   1  19   4       33.76       15.84     16.69 o 
   2  19   4      254.19      220.62     18.73 o 
   3  19   4      126.91      113.93     17.15 o 
   4  19   4       52.94       37.29     16.87 o 
 -16   1   5       23.75       72.03     31.26 o 
 -15   1   5      457.67      546.07     47.76 o 
 -14   1   5       40.71       56.88     23.08 o 
 -13   1   5      493.08      517.78     20.70 o 
 -12   1   5       19.26       24.62     10.27 o 
 -11   1   5     1543.78     1577.32     74.23 o 
 -10   1   5      208.75      217.65     11.56 o 
  -9   1   5     1203.21     1209.84     31.67 o 
  -8   1   5        0.47       -1.96      6.07 o 
  -7   1   5     2963.39     2860.10     56.16 o 
  -6   1   5      536.97      543.77     12.92 o 
  -5   1   5     2083.55     1896.79     61.43 o 
  -4   1   5       11.22       15.46      2.98 o 
  -3   1   5     1110.20      981.66     36.36 o 
  -2   1   5     1341.29     1358.62     56.74 o 
  -1   1   5     1580.75     1573.31     53.26 o 
   0   1   5       79.47       81.50      8.11 o 
   1   1   5     2864.99     2881.78     80.09 o 
   2   1   5     3213.19     3184.32     61.96 o 
   3   1   5     2368.95     2362.09     51.10 o 
   4   1   5        6.17       -0.29      5.83 o 
   5   1   5     2660.63     2628.51     58.21 o 
   6   1   5     3707.55     3545.10     83.20 o 
   7   1   5      956.32      970.32     37.33 o 
   8   1   5       25.93       21.80      7.48 o 
   9   1   5      462.65      497.40     20.56 o 
  10   1   5     1339.09     1343.85     42.33 o 
  11   1   5      221.72      217.58     14.79 o 
  12   1   5       55.64       62.31     14.02 o 
  13   1   5      251.20      228.26     20.07 o 
  14   1   5      650.90      682.21     38.13 o 
  15   1   5       51.75       48.37     16.90 o 
 -16   2   5        2.30       73.23     32.88 o 
 -15   2   5      363.87      446.94    114.39 o 
 -14   2   5       26.26       18.48     31.45 o 
 -13   2   5      760.92      806.13     28.93 o 
 -12   2   5       60.82       70.31     10.42 o 
 -11   2   5     2711.76     2707.12     75.59 o 
 -10   2   5        9.52        5.86     10.97 o 
  -9   2   5     3508.68     3575.13     93.06 o 
  -8   2   5      481.14      524.45     15.40 o 
  -7   2   5     3816.02     3853.40     81.23 o 
  -6   2   5      236.56      239.59      8.71 o 
  -5   2   5     6973.78     6705.18    208.02 o 
  -4   2   5     1626.75     1558.90     36.54 o 
  -3   2   5     2296.40     2172.37     61.87 o 
  -2   2   5        2.27        5.18      5.99 o 
  -1   2   5     4120.44     4069.91    152.92 o 
   0   2   5     4732.13     4565.86    322.35 o 
   1   2   5     4024.27     3882.89    171.05 o 
   2   2   5      105.48      107.73      5.98 o 
   3   2   5     3313.22     3433.36     89.57 o 
   4   2   5     5188.96     5247.08    122.44 o 
   5   2   5     1812.86     1852.19     41.87 o 
   6   2   5       63.92       58.32      6.15 o 
   7   2   5     2167.56     2164.77     56.27 o 
   8   2   5     4308.85     4100.22    101.53 o 
   9   2   5      903.17      841.88     32.69 o 
  10   2   5      162.77      159.88     12.37 o 
  11   2   5      490.40      504.09     25.52 o 
  12   2   5     2015.81     2010.06     79.95 o 
  13   2   5       58.91       79.18     17.59 o 
  14   2   5      120.10      132.60     19.12 o 
  15   2   5      226.91      252.25     22.12 o 
 -16   3   5        3.16       49.40     32.88 o 
 -15   3   5      201.53      253.17     59.76 o 
 -14   3   5       84.54       80.56     22.60 o 
 -13   3   5       47.64       56.75     15.04 o 
 -12   3   5       16.64       16.94     11.14 o 
 -11   3   5       41.79       43.41      9.91 o 
 -10   3   5        0.44       -0.71      7.61 o 
  -9   3   5      544.46      544.08     16.37 o 
  -8   3   5        2.31       -1.60      6.07 o 
  -7   3   5      171.49      151.68      7.16 o 
  -6   3   5      201.69      192.81      7.90 o 
  -5   3   5      436.07      394.33     11.71 o 
  -4   3   5       71.47       75.00      4.65 o 
  -3   3   5      362.82      331.25     11.09 o 
  -2   3   5      297.35      288.38      9.81 o 
  -1   3   5     1195.03     1268.15     42.59 o 
   0   3   5        4.82       15.83      7.32 o 
   1   3   5      384.44      368.13     14.86 o 
   2   3   5      850.95      839.13     28.09 o 
   3   3   5      626.35      617.55     27.58 o 
   4   3   5       20.70        4.87      9.69 o 
   5   3   5      748.93      763.50     21.16 o 
   6   3   5     1127.95     1146.78     27.67 o 
   7   3   5       35.51       35.69      6.39 o 
   8   3   5      130.57      122.82      9.15 o 
   9   3   5        0.57       -1.88      8.78 o 
  10   3   5      426.77      423.76     21.87 o 
  11   3   5       98.27      105.95     13.77 o 
  12   3   5        9.67        2.78     12.84 o 
  13   3   5        6.20       18.41     14.17 o 
  14   3   5       88.17       84.32     17.99 o 
  15   3   5      103.40      129.30     20.88 o 
 -16   4   5        2.09       26.19     28.36 o 
 -15   4   5      365.93      392.35    100.16 o 
 -14   4   5       31.07       38.21     20.54 o 
 -13   4   5      572.44      576.04     26.10 o 
 -12   4   5      214.07      223.92     24.39 o 
 -11   4   5      756.64      742.35     26.29 o 
 -10   4   5       10.53       10.14      8.66 o 
  -9   4   5      853.39      839.26     32.09 o 
  -8   4   5      423.63      409.60     16.46 o 
  -7   4   5     1597.41     1525.37     34.08 o 
  -6   4   5       70.94       71.17      6.30 o 
  -5   4   5     1044.99      950.00     23.73 o 
  -4   4   5       64.96       57.22      4.42 o 
  -3   4   5     2178.78     2107.08     52.27 o 
  -2   4   5        5.24        4.80      4.25 o 
  -1   4   5     1691.25     1619.24     52.05 o 
   0   4   5     2871.70     2995.54     90.96 o 
   1   4   5     1687.14     1746.88     54.31 o 
   2   4   5      153.70      155.91     16.10 o 
   3   4   5     2149.91     2166.06     57.64 o 
   4   4   5     3132.69     3178.53     83.38 o 
   5   4   5     1186.98     1148.57     29.90 o 
   6   4   5        4.34       -4.80      9.29 o 
   7   4   5     2725.90     2777.43     62.24 o 
   8   4   5      778.74      783.87     22.67 o 
   9   4   5      325.83      359.87     33.58 o 
  10   4   5        6.24       33.43     11.87 o 
  11   4   5      522.90      530.72     25.48 o 
  12   4   5      727.19      734.62     31.60 o 
  13   4   5        2.07        9.11     17.71 o 
  14   4   5        1.72       11.18     22.76 o 
 -15   5   5      289.81      365.19     46.18 o 
 -14   5   5      375.93      383.64     30.06 o 
 -13   5   5     1095.49     1173.32     49.94 o 
 -12   5   5      100.20      110.88     18.56 o 
 -11   5   5     1761.98     1797.64     48.97 o 
 -10   5   5      546.21      576.42     21.09 o 
  -9   5   5     2394.44     2406.20     62.71 o 
  -8   5   5       70.53       65.21      8.20 o 
  -7   5   5     4423.15     4321.55    118.34 o 
  -6   5   5     1130.81     1075.50     37.95 o 
  -5   5   5     4098.94     3837.21    104.46 o 
  -4   5   5        1.07       -0.02      5.12 o 
  -3   5   5     3156.09     2964.87     65.49 o 
  -2   5   5     3791.22     3816.68     76.64 o 
  -1   5   5     4557.19     4565.28    106.51 o 
   0   5   5      159.76      167.55      7.11 o 
   1   5   5     4825.38     4770.94    123.45 o 
   2   5   5     4855.27     4686.97    121.45 o 
   3   5   5     3706.13     3616.15    134.88 o 
   4   5   5       95.02      101.35      7.90 o 
   5   5   5     3415.80     3349.51     88.06 o 
   6   5   5     3522.03     3430.61     81.31 o 
   7   5   5     1126.22     1146.95     33.10 o 
   8   5   5       66.89       56.20     14.79 o 
   9   5   5      559.77      601.94     52.36 o 
  10   5   5     1721.39     1821.00     93.90 o 
  11   5   5      175.99      194.49     16.59 o 
  12   5   5      129.56      141.04     15.59 o 
  13   5   5      182.22      199.47     17.74 o 
  14   5   5      788.97      811.27     34.96 o 
 -15   6   5      103.84      138.45     28.80 o 
 -14   6   5       54.00       93.02     24.48 o 
 -13   6   5        6.28       33.19     15.34 o 
 -12   6   5        9.98       37.25     13.29 o 
 -11   6   5     1118.39     1158.00     34.82 o 
 -10   6   5        6.40       10.95      9.48 o 
  -9   6   5      531.20      562.58     20.34 o 
  -8   6   5       92.64      100.41     15.94 o 
  -7   6   5     2211.59     2205.37     62.60 o 
  -6   6   5       48.74       33.51      7.22 o 
  -5   6   5     2133.63     2022.76     55.88 o 
  -4   6   5      631.14      567.18     21.89 o 
  -3   6   5      919.73      846.78     21.82 o 
  -2   6   5        0.60       -1.56      3.79 o 
  -1   6   5      668.95      620.64     15.44 o 
   0   6   5     1727.67     1731.03     41.60 o 
   1   6   5     1161.23     1175.97     29.16 o 
   2   6   5      221.41      216.71      9.92 o 
   3   6   5     1279.97     1227.40     34.16 o 
   4   6   5     2008.30     1914.34     51.69 o 
   5   6   5      759.27      720.90     34.38 o 
   6   6   5      277.76      263.16     11.54 o 
   7   6   5      655.33      621.64     22.25 o 
   8   6   5      787.49      841.32     36.92 o 
   9   6   5        8.34       13.66     12.58 o 
  10   6   5        1.05        6.76     13.61 o 
  11   6   5       63.06       73.97     15.68 o 
  12   6   5      451.95      497.88     54.84 o 
  13   6   5        6.08        7.64     15.03 o 
  14   6   5        3.89        2.20     16.24 o 
 -15   7   5      140.35      182.09     24.43 o 
 -14   7   5      181.60      224.65     20.37 o 
 -13   7   5       15.42       47.03     16.14 o 
 -12   7   5        5.36       19.73     12.10 o 
 -11   7   5      173.21      187.49     15.61 o 
 -10   7   5       81.37       71.69     10.50 o 
  -9   7   5      146.38      136.82     16.71 o 
  -8   7   5        2.32      -14.69     10.80 o 
  -7   7   5       50.76       39.30      7.54 o 
  -6   7   5      158.41      145.15      8.57 o 
  -5   7   5     1079.50     1042.11     25.24 o 
  -4   7   5       10.06       11.95      4.97 o 
  -3   7   5      215.95      227.11      8.72 o 
  -2   7   5      249.55      249.15      9.48 o 
  -1   7   5        6.92       13.10      4.62 o 
   0   7   5       49.31       53.29      5.26 o 
   1   7   5      174.83      153.58      7.36 o 
   2   7   5      396.41      384.92     13.18 o 
   3   7   5      412.08      413.22     15.28 o 
   4   7   5       21.51       23.69      7.37 o 
   5   7   5       45.34       43.40     10.31 o 
   6   7   5     1134.66     1093.90     38.42 o 
   7   7   5     2306.06     2230.37     54.55 o 
   8   7   5       11.73        7.90     12.83 o 
   9   7   5      849.46      835.86     38.17 o 
  10   7   5      110.56      123.61     16.84 o 
  11   7   5      300.31      332.15     54.63 o 
  12   7   5       39.23       57.78     18.90 o 
  13   7   5      539.90      627.37     48.61 o 
  14   7   5       34.17       55.16     17.25 o 
 -14   8   5       13.95       37.24     18.86 o 
 -13   8   5     1805.78     1855.31     67.19 o 
 -12   8   5      106.86      118.09     15.49 o 
 -11   8   5      695.18      727.25     27.78 o 
 -10   8   5       11.96        4.43     13.78 o 
  -9   8   5     1976.80     1937.94     54.14 o 
  -8   8   5      462.76      440.49     16.96 o 
  -7   8   5     1259.20     1197.36     32.27 o 
  -6   8   5       40.55       46.22      6.50 o 
  -5   8   5     2129.49     1997.00     45.56 o 
  -4   8   5     1579.85     1480.21     36.66 o 
  -3   8   5     3985.60     3807.04     89.72 o 
  -2   8   5       44.47       40.85      6.84 o 
  -1   8   5     5681.54     5706.24    133.34 o 
   0   8   5     2578.87     2604.93     62.03 o 
   1   8   5     1743.54     1730.98     42.19 o 
   2   8   5       68.67       66.47      6.31 o 
   3   8   5     2513.62     2560.41     61.06 o 
   4   8   5     3200.82     3282.12     77.65 o 
   5   8   5      538.71      530.61     18.99 o 
   6   8   5        6.93        2.68      8.71 o 
   7   8   5      856.40      856.90     30.58 o 
   8   8   5     2938.41     2957.02    109.84 o 
   9   8   5      543.99      536.90     29.17 o 
  10   8   5       47.69       49.08     15.56 o 
  11   8   5      358.63      403.31     43.25 o 
  12   8   5     1359.22     1461.57     97.32 o 
  13   8   5       65.55       94.77     17.73 o 
 -14   9   5      216.07      228.95     23.51 o 
 -13   9   5      705.66      732.62     58.93 o 
 -12   9   5       55.19       38.57     22.87 o 
 -11   9   5      595.42      575.56     48.74 o 
 -10   9   5       30.14       14.83     10.43 o 
  -9   9   5     1341.10     1328.60     37.53 o 
  -8   9   5       95.28       75.23      9.63 o 
  -7   9   5      882.60      874.47     25.18 o 
  -6   9   5      316.33      278.65     12.41 o 
  -5   9   5     1386.40     1324.32     33.78 o 
  -4   9   5       80.05       69.26      6.52 o 
  -3   9   5     3391.71     3219.70     76.18 o 
  -2   9   5     1349.34     1334.16     33.59 o 
  -1   9   5     1406.79     1366.18     34.19 o 
   0   9   5       42.75       46.16      6.42 o 
   1   9   5     1413.27     1409.16     35.28 o 
   2   9   5     1977.58     1967.72     47.73 o 
   3   9   5      321.03      309.30     12.25 o 
   4   9   5        2.29        0.29      6.95 o 
   5   9   5      248.82      240.82     11.10 o 
   6   9   5     2368.72     2402.51     58.71 o 
   7   9   5      324.21      295.92     16.40 o 
   8   9   5       40.62       26.48     13.40 o 
   9   9   5      569.09      516.63     48.94 o 
  10   9   5     1816.98     1890.99     74.80 o 
  11   9   5       95.82       98.04     23.33 o 
  12   9   5       14.81       28.15     17.99 o 
  13   9   5       49.29       56.69     34.15 o 
 -14  10   5       32.00       40.24     20.88 o 
 -13  10   5        0.84      -14.70     26.27 o 
 -12  10   5      220.41      208.06     24.48 o 
 -11  10   5       23.90       10.03     13.60 o 
 -10  10   5       25.83       18.12     15.44 o 
  -9  10   5        6.23        2.99      9.97 o 
  -8  10   5      178.61      165.82     11.04 o 
  -7  10   5       51.31       41.80      9.15 o 
  -6  10   5      180.39      177.33      9.31 o 
  -5  10   5       21.78       27.63      7.05 o 
  -4  10   5        2.74        0.93      6.38 o 
  -3  10   5      184.39      189.72     10.62 o 
  -2  10   5        0.58        4.70      6.26 o 
  -1  10   5        3.14        7.52      6.30 o 
   0  10   5      114.98      128.55      7.87 o 
   1  10   5      104.51      110.53      7.85 o 
   2  10   5      122.08      109.30      7.91 o 
   3  10   5      288.74      286.25     12.31 o 
   4  10   5       23.77       16.18      7.40 o 
   5  10   5      235.41      240.26     11.55 o 
   6  10   5      188.26      172.29     13.04 o 
   7  10   5      479.66      463.90     23.19 o 
   8  10   5        6.89       -8.22     23.33 o 
   9  10   5      255.09      286.52     22.19 o 
  10  10   5        0.23      -17.77     20.49 o 
  11  10   5      365.19      314.53     23.98 o 
  12  10   5        7.52        6.26     18.30 o 
 -13  11   5      347.12      339.78     27.10 o 
 -12  11   5        8.93       -6.96     15.36 o 
 -11  11   5      493.08      452.92     29.08 o 
 -10  11   5      502.58      467.49     22.67 o 
  -9  11   5      668.05      660.76     30.24 o 
  -8  11   5        5.94       -1.92      9.93 o 
  -7  11   5     1092.94     1078.62     48.46 o 
  -6  11   5      863.54      812.71     23.51 o 
  -5  11   5     1622.34     1535.11     39.05 o 
  -4  11   5        8.82        1.43      6.89 o 
  -3  11   5     2486.42     2448.53     81.70 o 
  -2  11   5      740.32      758.46     21.84 o 
  -1  11   5      535.57      530.32     16.93 o 
   0  11   5        9.49       -2.90      6.95 o 
   1  11   5     1753.66     1736.39     43.08 o 
   2  11   5     1317.29     1312.25     33.75 o 
   3  11   5      318.13      325.26     13.31 o 
   4  11   5        6.31       -1.24      8.13 o 
   5  11   5      730.29      741.27     33.34 o 
   6  11   5      623.93      643.57     28.06 o 
   7  11   5      592.01      578.37     29.98 o 
   8  11   5        0.13       -8.92     18.21 o 
   9  11   5      770.92      733.51     84.23 o 
  10  11   5      506.54      495.88     70.00 o 
  11  11   5        6.38        5.50     18.80 o 
  12  11   5        1.19       -6.83     19.32 o 
 -12  12   5       10.29        1.48     15.76 o 
 -11  12   5      367.78      394.52     21.64 o 
 -10  12   5       33.74       41.84     14.77 o 
  -9  12   5      570.89      598.71     28.14 o 
  -8  12   5      159.53      162.90     15.62 o 
  -7  12   5     1183.81     1204.20     36.42 o 
  -6  12   5       55.10       54.23      9.02 o 
  -5  12   5      652.70      630.16     20.05 o 
  -4  12   5     1690.53     1602.36     41.07 o 
  -3  12   5     3895.76     3920.74    103.09 o 
  -2  12   5        1.27       -3.74      7.51 o 
  -1  12   5     2967.18     2939.85     70.98 o 
   0  12   5     1313.51     1304.13     34.10 o 
   1  12   5      924.34      915.87     25.53 o 
   2  12   5      108.61       98.92      8.95 o 
   3  12   5     2357.24     2349.34     63.58 o 
   4  12   5     1306.11     1342.66     44.02 o 
   5  12   5      237.58      224.69     16.21 o 
   6  12   5       32.81       33.32     11.62 o 
   7  12   5      202.20      177.42     17.49 o 
   8  12   5     1461.37     1504.44     60.66 o 
   9  12   5       49.59       31.18     17.64 o 
  10  12   5       51.01       22.38     17.99 o 
  11  12   5      188.08      157.15     22.03 o 
 -12  13   5        4.47        1.66     16.25 o 
 -11  13   5        4.65       -8.40     16.14 o 
 -10  13   5       26.34       44.06     15.13 o 
  -9  13   5      228.15      244.47     17.69 o 
  -8  13   5        4.58       -2.06     14.11 o 
  -7  13   5       64.55       58.94     13.93 o 
  -6  13   5       22.16        6.37     12.90 o 
  -5  13   5      598.26      589.30     22.32 o 
  -4  13   5      122.72      119.33     10.42 o 
  -3  13   5     1163.31     1147.89     35.00 o 
  -2  13   5       19.68       12.86      8.52 o 
  -1  13   5        1.84        2.94      8.34 o 
   0  13   5      118.70      113.37     10.44 o 
   1  13   5       97.08      104.33     10.42 o 
   2  13   5      245.07      242.95     14.86 o 
   3  13   5       87.76       83.00     11.60 o 
   4  13   5       29.20       37.94     11.29 o 
   5  13   5       92.95       86.73     12.51 o 
   6  13   5      231.81      209.46     14.77 o 
   7  13   5        0.31      -10.75     14.42 o 
   8  13   5      224.89      203.33     18.59 o 
   9  13   5        1.83      -17.49     26.75 o 
  10  13   5      148.00      110.57     19.92 o 
 -11  14   5      509.39      518.32     26.93 o 
 -10  14   5        6.00      -13.03     16.59 o 
  -9  14   5      357.70      357.58     22.27 o 
  -8  14   5      185.85      171.97     17.09 o 
  -7  14   5      475.42      469.94     25.22 o 
  -6  14   5        7.95       -9.42     13.26 o 
  -5  14   5     1384.84     1374.46     47.36 o 
  -4  14   5      258.26      235.08     18.10 o 
  -3  14   5       28.31       23.04     12.50 o 
  -2  14   5      189.30      172.16     13.70 o 
  -1  14   5      574.00      574.83     25.48 o 
   0  14   5      397.43      403.38     20.97 o 
   1  14   5      259.12      264.43     15.74 o 
   2  14   5       49.65       35.06     11.38 o 
   3  14   5      401.14      413.59     20.93 o 
   4  14   5      589.15      580.63     25.69 o 
   5  14   5      209.30      196.07     15.67 o 
   6  14   5       10.69       12.33     12.51 o 
   7  14   5      746.57      790.23     39.27 o 
   8  14   5      294.17      294.40     22.15 o 
   9  14   5       12.25       12.00     17.49 o 
  10  14   5       13.75       -5.56     17.78 o 
 -10  15   5        3.97        2.31     18.03 o 
  -9  15   5      950.79      990.68     40.10 o 
  -8  15   5       48.12       64.22     16.48 o 
  -7  15   5      602.83      625.43     29.22 o 
  -6  15   5      357.09      329.28     20.34 o 
  -5  15   5      815.15      825.99     33.40 o 
  -4  15   5      211.42      212.32     26.17 o 
  -3  15   5     1584.52     1592.27     61.97 o 
  -2  15   5     1638.99     1563.28    102.89 o 
  -1  15   5     1919.48     1835.26     74.16 o 
   0  15   5       13.44       18.48     12.84 o 
   1  15   5     1237.94     1308.67     44.81 o 
   2  15   5     1290.68     1330.81     45.62 o 
   3  15   5      733.34      736.81     29.84 o 
   4  15   5      100.48      100.28     14.42 o 
   5  15   5      815.17      830.46     32.36 o 
   6  15   5      979.66     1052.04     41.50 o 
   7  15   5       38.21       39.20     16.37 o 
   8  15   5       61.53       61.66     18.04 o 
   9  15   5      338.48      302.85     23.78 o 
  -8  16   5       29.92       30.66     17.76 o 
  -7  16   5       95.12       99.97     17.11 o 
  -6  16   5      148.84      143.27     19.89 o 
  -5  16   5      190.53      175.11     17.22 o 
  -4  16   5       18.87        8.29     14.32 o 
  -3  16   5      119.83      129.95     14.92 o 
  -2  16   5        0.41       10.32     14.33 o 
  -1  16   5      353.21      340.66     20.61 o 
   0  16   5      183.75      185.80     16.16 o 
   1  16   5       31.31       23.35     13.26 o 
   2  16   5       72.23       67.35     13.57 o 
   3  16   5        3.71       -3.35     13.71 o 
   4  16   5      373.40      346.88     20.54 o 
   5  16   5        7.32       -0.74     14.16 o 
   6  16   5      168.76      187.81     19.61 o 
   7  16   5        3.49       -0.49     16.67 o 
  -7  17   5       91.38       94.96     18.33 o 
  -6  17   5      233.44      223.55     19.16 o 
  -5  17   5       47.33       63.12     15.99 o 
  -4  17   5        1.12       -3.12     15.29 o 
  -3  17   5      113.27       91.63     16.48 o 
  -2  17   5       71.09       78.67     15.62 o 
  -1  17   5      189.45      174.37     16.76 o 
   0  17   5       11.56        5.17     14.27 o 
   1  17   5      306.73      299.94     19.86 o 
   2  17   5       58.99       66.64     14.33 o 
   3  17   5       58.30       53.07     15.23 o 
   4  17   5       49.35       38.26     15.02 o 
   5  17   5      492.20      526.47     27.86 o 
   6  17   5       16.15       14.19     17.29 o 
  -5  18   5      869.60      852.15     37.19 o 
  -4  18   5      538.40      511.78     33.09 o 
  -3  18   5      354.99      333.17     28.78 o 
  -2  18   5       40.42       40.62     17.21 o 
  -1  18   5      450.96      461.19     38.31 o 
   0  18   5      486.44      465.32     25.72 o 
   1  18   5      332.84      321.67     20.44 o 
   2  18   5        1.44      -11.63     14.98 o 
   3  18   5      479.99      533.24     27.46 o 
   4  18   5      550.41      641.09     31.08 o 
 -15   0   6       32.01       42.11     45.53 o 
 -14   0   6      230.65      222.36     19.80 o 
 -13   0   6        9.54       14.08     15.77 o 
 -12   0   6      928.88      994.82     50.43 o 
 -11   0   6      363.96      369.92     23.19 o 
 -10   0   6      353.12      373.86     22.87 o 
  -9   0   6      996.29     1038.71     40.65 o 
  -8   0   6     2839.86     2881.94     80.38 o 
  -7   0   6      153.12      182.13     14.45 o 
  -6   0   6      808.99      775.45     30.93 o 
  -5   0   6    10965.77    10695.24    344.19 o 
  -4   0   6    10485.87     9828.40    515.61 o 
  -3   0   6       15.32       26.18     23.90 o 
  -2   0   6     5258.43     5457.69    290.24 o 
  -1   0   6     3271.43     3443.07    185.53 o 
   0   0   6     4672.81     4913.63    260.65 o 
   1   0   6      152.18      181.28     13.26 o 
   2   0   6     4665.03     4744.03    142.80 o 
   3   0   6     2898.20     2793.77     85.69 o 
   4   0   6      916.13      883.75     29.85 o 
   5   0   6       28.96       19.98      9.81 o 
   6   0   6     1070.11      974.52     41.79 o 
   7   0   6     5032.38     5128.24    191.85 o 
   8   0   6      720.66      726.18     40.41 o 
   9   0   6       16.80       -3.41     19.35 o 
  10   0   6      417.30      357.40     33.01 o 
  11   0   6      923.14      931.05     60.32 o 
  12   0   6       87.97      100.16     23.90 o 
  13   0   6       12.88       33.01     22.76 o 
 -15   1   6        7.83       41.43     32.16 o 
 -14   1   6      524.85      547.25     21.92 o 
 -13   1   6       24.99       32.68     11.61 o 
 -12   1   6      175.82      177.33     12.68 o 
 -11   1   6       87.21       99.75     11.02 o 
 -10   1   6      954.66      972.27     28.25 o 
  -9   1   6       26.32       31.31      7.66 o 
  -8   1   6      278.27      272.93     11.24 o 
  -7   1   6      587.57      600.15     16.44 o 
  -6   1   6      932.55      872.86     23.70 o 
  -5   1   6       41.56       20.28      6.50 o 
  -4   1   6     2263.35     2194.59     75.79 o 
  -3   1   6      606.56      657.93     38.63 o 
  -2   1   6     1560.98     1733.90     78.54 o 
  -1   1   6        0.90        0.57     14.49 o 
   0   1   6      580.79      586.81     23.42 o 
   1   1   6     1429.03     1465.96     48.18 o 
   2   1   6      277.35      255.96     14.34 o 
   3   1   6       10.63       -0.07      7.32 o 
   4   1   6       81.51       71.43      8.39 o 
   5   1   6     1680.97     1636.04     40.47 o 
   6   1   6      143.79      143.44     10.15 o 
   7   1   6       11.44       -1.99     10.35 o 
   8   1   6      432.32      410.76     18.84 o 
   9   1   6      573.03      554.80     30.17 o 
  10   1   6        7.14       -2.85     18.78 o 
  11   1   6        1.25       22.03     15.68 o 
  12   1   6        7.25       21.90     16.84 o 
  13   1   6      357.19      395.18     26.52 o 
 -15   2   6       37.56       69.42     46.10 o 
 -14   2   6       11.41        1.35     13.31 o 
 -13   2   6        1.09       -1.10     11.00 o 
 -12   2   6      515.68      507.46     20.40 o 
 -11   2   6        0.25        0.77     10.07 o 
 -10   2   6      262.53      262.99     13.28 o 
  -9   2   6       62.11       71.03      8.10 o 
  -8   2   6      539.94      541.73     16.05 o 
  -7   2   6       40.32       43.31      5.71 o 
  -6   2   6      800.37      762.21     21.81 o 
  -5   2   6       91.90       83.03      6.82 o 
  -4   2   6      264.83      235.06     11.79 o 
  -3   2   6        1.56       -2.28     16.37 o 
  -2   2   6       11.74       13.12     23.33 o 
  -1   2   6      216.46      242.36     21.63 o 
   0   2   6      533.62      481.25     71.14 o 
   1   2   6        4.88      -19.03     12.69 o 
   2   2   6        8.81        6.89     11.01 o 
   3   2   6      462.12      454.75     14.49 o 
   4   2   6     1167.12     1271.35     31.99 o 
   5   2   6       15.26       11.46      6.93 o 
   6   2   6       59.47       62.03      7.91 o 
   7   2   6      377.42      364.45     16.52 o 
   8   2   6      149.18      147.69     11.91 o 
   9   2   6        2.19        2.85     12.88 o 
  10   2   6       13.36       25.84     14.87 o 
  11   2   6      233.74      231.08     30.16 o 
  12   2   6      148.43      140.98     18.90 o 
  13   2   6        0.29       -5.69     16.90 o 
 -15   3   6        0.82       25.04     46.67 o 
 -14   3   6     1143.87     1215.42     44.74 o 
 -13   3   6      112.35      122.41     14.50 o 
 -12   3   6      568.21      545.50     23.83 o 
 -11   3   6      185.82      196.21     13.32 o 
 -10   3   6     1998.80     2024.19     45.02 o 
  -9   3   6      400.24      407.19     14.29 o 
  -8   3   6     1879.83     1837.91     41.05 o 
  -7   3   6     1438.34     1448.26     32.94 o 
  -6   3   6     3417.81     3256.94     93.32 o 
  -5   3   6      390.96      405.70     15.40 o 
  -4   3   6     3476.29     3210.45     80.58 o 
  -3   3   6     6096.28     6275.15    153.75 o 
  -2   3   6     3342.59     3400.59     92.05 o 
  -1   3   6      508.24      556.51     23.33 o 
   0   3   6     3737.65     4071.68    155.33 o 
   1   3   6     5804.42     6003.02    154.81 o 
   2   3   6     1478.35     1503.34     40.90 o 
   3   3   6       57.46       58.50     12.68 o 
   4   3   6     1982.17     1949.97     47.53 o 
   5   3   6     3203.19     3260.08     77.61 o 
   6   3   6      684.30      693.10     20.88 o 
   7   3   6      210.66      221.64     10.97 o 
   8   3   6      732.75      755.42     30.72 o 
   9   3   6     3427.49     3533.58    129.98 o 
  10   3   6       68.76       72.69     15.23 o 
  11   3   6       21.17       28.32     17.64 o 
  12   3   6      136.09      152.67     38.70 o 
  13   3   6      706.31      762.13     55.77 o 
 -14   4   6      793.25      859.77     56.44 o 
 -13   4   6       59.14       76.77     15.58 o 
 -12   4   6      305.98      345.07     20.24 o 
 -11   4   6       40.37        6.96     13.55 o 
 -10   4   6      614.73      577.09     34.95 o 
  -9   4   6       71.17       70.73     10.07 o 
  -8   4   6      800.26      784.94     26.55 o 
  -7   4   6       42.21       38.84      7.04 o 
  -6   4   6      223.70      193.33     11.63 o 
  -5   4   6       24.21       19.25      4.57 o 
  -4   4   6     2708.27     2560.29     63.30 o 
  -3   4   6      294.17      268.35     11.05 o 
  -2   4   6     3599.81     3697.49    115.43 o 
  -1   4   6     2368.91     2379.70     75.10 o 
   0   4   6      551.52      508.99     54.95 o 
   1   4   6      135.40      133.20     11.66 o 
   2   4   6     1049.11     1062.03     43.54 o 
   3   4   6     3064.59     3133.93     82.51 o 
   4   4   6       76.76       90.85      9.69 o 
   5   4   6        2.99        1.67     10.87 o 
   6   4   6      110.64      105.94     13.55 o 
   7   4   6     1176.19     1168.97     31.10 o 
   8   4   6      213.90      204.96     21.05 o 
   9   4   6       26.15       25.59     13.93 o 
  10   4   6      147.13      166.75     16.90 o 
  11   4   6     1153.12     1197.55     51.49 o 
  12   4   6      131.87      165.30     20.42 o 
  13   4   6        8.61       10.85     27.32 o 
 -14   5   6        1.31       21.70     24.97 o 
 -13   5   6        6.70       24.17     17.58 o 
 -12   5   6       38.91       61.34     15.06 o 
 -11   5   6       19.09       21.27     11.26 o 
 -10   5   6       25.36       21.50     10.34 o 
  -9   5   6       46.35       39.71     10.04 o 
  -8   5   6       52.00       35.47      9.01 o 
  -7   5   6      139.78      119.82      9.28 o 
  -6   5   6       37.16       39.28      7.18 o 
  -5   5   6       86.98       77.96      6.21 o 
  -4   5   6      357.61      351.39     11.64 o 
  -3   5   6       40.08       46.64      7.88 o 
  -2   5   6      365.31      374.70     13.06 o 
  -1   5   6        8.60       11.24      4.57 o 
   0   5   6       59.94       72.83      6.15 o 
   1   5   6        1.49        0.75      5.42 o 
   2   5   6        2.05       -3.66      8.28 o 
   3   5   6       13.35        5.07     12.83 o 
   4   5   6      117.64      106.45      8.93 o 
   5   5   6        3.53       -1.37      7.03 o 
   6   5   6      542.47      523.22     19.84 o 
   7   5   6        9.79        3.24     13.45 o 
   8   5   6       12.45        3.17     13.09 o 
   9   5   6        9.05       10.88     12.80 o 
  10   5   6       27.70       50.61     15.68 o 
  11   5   6        3.90        5.87     15.68 o 
  12   5   6       23.46       38.13     19.92 o 
  13   5   6        0.13       18.78     37.56 o 
 -14   6   6       11.85       26.52     17.16 o 
 -13   6   6      148.35      183.67     19.88 o 
 -12   6   6      816.56      912.88     30.78 o 
 -11   6   6       58.51       68.36     12.91 o 
 -10   6   6      277.25      335.86     18.53 o 
  -9   6   6      503.54      513.44     21.53 o 
  -8   6   6     1951.75     1839.92     63.90 o 
  -7   6   6       20.16       11.13      7.89 o 
  -6   6   6     1773.47     1668.00     48.65 o 
  -5   6   6     1669.11     1613.87     37.19 o 
  -4   6   6     1867.56     1787.42     40.80 o 
  -3   6   6     1217.94     1202.35     30.03 o 
  -2   6   6     1206.29     1143.58     28.59 o 
  -1   6   6     2568.91     2690.88     63.95 o 
   0   6   6     1838.85     1938.23     46.63 o 
   1   6   6        2.12        3.65      6.51 o 
   2   6   6     1492.20     1462.44     40.34 o 
   3   6   6     2559.42     2608.58     69.44 o 
   4   6   6      927.14      958.49     44.65 o 
   5   6   6      372.59      380.76     17.58 o 
   6   6   6     1487.71     1443.73     37.13 o 
   7   6   6      737.71      788.41     24.85 o 
   8   6   6      147.57      166.10     21.63 o 
   9   6   6      111.66      121.34     29.59 o 
  10   6   6      278.75      318.36     22.03 o 
  11   6   6      390.91      425.64     31.30 o 
  12   6   6       26.48       51.57     21.06 o 
  13   6   6       43.41       39.51     30.16 o 
 -14   7   6      720.40      837.95     41.02 o 
 -13   7   6        1.55       29.36     20.87 o 
 -12   7   6      485.52      508.98     21.85 o 
 -11   7   6       54.83       56.85     11.95 o 
 -10   7   6     1260.78     1333.56     42.12 o 
  -9   7   6       26.93       24.29     13.85 o 
  -8   7   6      886.73      809.47     24.85 o 
  -7   7   6      626.31      591.50     19.28 o 
  -6   7   6     1285.08     1280.96     30.72 o 
  -5   7   6      160.94      153.93      7.64 o 
  -4   7   6     1861.79     1733.90     42.55 o 
  -3   7   6     1431.43     1400.36     34.88 o 
  -2   7   6     2275.97     2259.54     54.18 o 
  -1   7   6        8.49        7.66      8.11 o 
   0   7   6     1581.84     1630.53     40.00 o 
   1   7   6     2513.46     2554.58     60.95 o 
   2   7   6     1055.97     1042.14     27.02 o 
   3   7   6       29.98       32.77      7.89 o 
   4   7   6      763.11      786.92     27.81 o 
   5   7   6     3143.14     3113.50     82.81 o 
   6   7   6      152.26      130.69      9.62 o 
   7   7   6      134.58      130.03     17.41 o 
   8   7   6      199.41      215.59     18.30 o 
   9   7   6     1335.67     1337.42     60.89 o 
  10   7   6      126.94      155.37     19.61 o 
  11   7   6       24.25       58.99     18.46 o 
  12   7   6       17.63       23.17     33.01 o 
 -13   8   6        0.75       26.23     19.73 o 
 -12   8   6      279.07      299.44     28.09 o 
 -11   8   6        0.28       -9.86     14.23 o 
 -10   8   6      107.53       90.36     16.92 o 
  -9   8   6        0.85       -8.52     12.58 o 
  -8   8   6      378.58      380.46     25.98 o 
  -7   8   6       22.79       16.46      8.12 o 
  -6   8   6      413.11      381.69     13.43 o 
  -5   8   6       36.45       24.65      7.02 o 
  -4   8   6      139.87      139.93      7.55 o 
  -3   8   6       10.14       12.14      5.85 o 
  -2   8   6       90.78      106.99      7.02 o 
  -1   8   6      294.70      277.64     10.98 o 
   0   8   6      243.68      239.29     10.57 o 
   1   8   6        0.75        3.51      6.18 o 
   2   8   6        0.77       -4.15      6.57 o 
   3   8   6      570.71      554.21     17.54 o 
   4   8   6      261.18      233.71     11.23 o 
   5   8   6       36.84       30.36      9.30 o 
   6   8   6      656.96      673.36     23.78 o 
   7   8   6      506.73      460.70     22.20 o 
   8   8   6       34.46       25.19     22.19 o 
   9   8   6       36.19       28.72     15.56 o 
  10   8   6       36.80       47.65     26.75 o 
  11   8   6      171.26      202.02     22.03 o 
  12   8   6      134.95      192.88     55.20 o 
 -13   9   6      236.57      252.48     53.07 o 
 -12   9   6       25.76       30.03     21.19 o 
 -11   9   6      217.11      210.96     19.69 o 
 -10   9   6      681.24      694.92     32.27 o 
  -9   9   6      282.67      278.44     17.60 o 
  -8   9   6      455.60      462.13     30.16 o 
  -7   9   6      789.69      771.79     24.01 o 
  -6   9   6     1250.57     1211.13     31.94 o 
  -5   9   6       60.19       61.25      8.33 o 
  -4   9   6      793.52      774.31     23.12 o 
  -3   9   6     1562.72     1585.74     39.48 o 
  -2   9   6      917.86      923.39     24.73 o 
  -1   9   6      192.08      186.31     10.05 o 
   0   9   6     1072.30     1067.66     27.85 o 
   1   9   6     1139.03     1199.01     30.75 o 
   2   9   6      581.51      608.76     18.45 o 
   3   9   6       11.06       15.34      7.28 o 
   4   9   6     1483.54     1475.51     37.65 o 
   5   9   6      597.60      630.60     20.38 o 
   6   9   6       26.41       29.85     10.51 o 
   7   9   6      103.68      111.80     21.06 o 
   8   9   6      229.22      192.18     39.27 o 
   9   9   6      816.81      859.17     87.07 o 
  10   9   6       31.42       21.16     17.22 o 
  11   9   6       10.45        0.76     17.78 o 
 -12  10   6     1306.25     1314.85     74.36 o 
 -11  10   6       38.92       52.54     15.53 o 
 -10  10   6      683.04      675.24     32.13 o 
  -9  10   6      365.16      368.62     23.77 o 
  -8  10   6     1726.34     1723.99     49.25 o 
  -7  10   6      322.03      304.60     15.96 o 
  -6  10   6     1729.59     1659.10     42.01 o 
  -5  10   6     1208.33     1194.11     31.60 o 
  -4  10   6      444.53      442.56     15.18 o 
  -3  10   6      147.78      133.95      8.36 o 
  -2  10   6      678.32      680.48     20.19 o 
  -1  10   6     1595.40     1634.49     40.82 o 
   0  10   6     1866.78     1866.10     45.89 o 
   1  10   6      119.71      117.72      8.66 o 
   2  10   6      717.19      727.65     21.35 o 
   3  10   6     1981.35     2072.47     50.98 o 
   4  10   6     1493.43     1513.84     38.84 o 
   5  10   6      430.70      421.88     18.28 o 
   6  10   6      742.19      730.52     28.88 o 
   7  10   6     2534.12     2456.68     92.13 o 
   8  10   6       80.67       39.92     15.93 o 
   9  10   6       55.90       33.99     18.21 o 
  10  10   6      122.87      126.22     19.12 o 
  11  10   6     1012.19     1061.27     49.37 o 
 -12  11   6       61.93       38.23     19.22 o 
 -11  11   6        0.84      -11.91     17.03 o 
 -10  11   6      208.21      221.84     19.02 o 
  -9  11   6       16.34       -1.83     11.40 o 
  -8  11   6      145.27      137.83     12.67 o 
  -7  11   6       11.84       10.50      9.65 o 
  -6  11   6     1173.44     1112.46     30.38 o 
  -5  11   6       78.45       66.60      8.50 o 
  -4  11   6        8.40       -0.51      7.74 o 
  -3  11   6      156.54      143.77      9.00 o 
  -2  11   6      299.08      311.37     13.86 o 
  -1  11   6        5.30        8.11      7.79 o 
   0  11   6      197.69      196.38     10.19 o 
   1  11   6      430.74      404.85     15.03 o 
   2  11   6      293.00      248.73     11.82 o 
   3  11   6        0.03        1.13      7.92 o 
   4  11   6      207.51      201.09     12.17 o 
   5  11   6      616.70      622.61     26.10 o 
   6  11   6       79.28       72.92     12.61 o 
   7  11   6        0.66       -7.59     14.22 o 
   8  11   6       37.10       10.51     20.49 o 
   9  11   6      507.98      413.02     45.53 o 
  10  11   6       15.39       -7.06     17.65 o 
 -11  12   6       82.41       64.06     17.84 o 
 -10  12   6       29.48       30.36     16.63 o 
  -9  12   6      129.77      108.16     16.47 o 
  -8  12   6      181.82      187.75     16.40 o 
  -7  12   6       48.85       47.11     11.13 o 
  -6  12   6      150.82      141.17     10.51 o 
  -5  12   6      874.46      841.10     24.80 o 
  -4  12   6      172.15      176.52     10.20 o 
  -3  12   6       27.17       34.39      8.46 o 
  -2  12   6       15.05       18.18      8.42 o 
  -1  12   6      111.06      121.09      9.53 o 
   0  12   6      315.88      333.78     14.65 o 
   1  12   6        1.10        4.39      8.29 o 
   2  12   6      150.56      163.61     10.34 o 
   3  12   6       48.41       46.98      9.93 o 
   4  12   6      256.82      248.48     15.68 o 
   5  12   6        0.56       -7.78     11.91 o 
   6  12   6      458.53      424.58     29.23 o 
   7  12   6      259.70      262.82     20.23 o 
   8  12   6       93.50       67.51     16.96 o 
   9  12   6        0.22      -37.48     25.61 o 
 -10  13   6      704.30      716.61     33.27 o 
  -9  13   6        1.66        1.02     15.77 o 
  -8  13   6      587.89      585.29     27.84 o 
  -7  13   6      198.34      178.68     16.05 o 
  -6  13   6      520.46      503.25     24.66 o 
  -5  13   6      162.88      154.66     12.55 o 
  -4  13   6      753.78      748.15     23.08 o 
  -3  13   6      458.40      456.45     17.82 o 
  -2  13   6      540.72      550.98     18.62 o 
  -1  13   6      176.62      176.26     11.05 o 
   0  13   6      547.08      574.16     22.18 o 
   1  13   6     1726.80     1745.92     49.34 o 
   2  13   6      820.88      781.44     29.69 o 
   3  13   6       66.73       56.63     11.94 o 
   4  13   6      457.01      465.74     31.44 o 
   5  13   6     1817.56     1837.59     59.24 o 
   6  13   6      263.58      257.16     17.40 o 
   7  13   6       78.09       69.00     16.67 o 
   8  13   6      216.93      213.75     21.33 o 
   9  13   6      500.56      462.19     29.30 o 
  -9  14   6        1.26       -7.80     16.39 o 
  -8  14   6      370.32      384.51     22.87 o 
  -7  14   6        0.26       -1.58     14.05 o 
  -6  14   6      363.95      346.41     22.63 o 
  -5  14   6       21.71       17.17     13.34 o 
  -4  14   6      466.37      450.53     44.49 o 
  -3  14   6       57.20       63.68     13.31 o 
  -2  14   6       83.21       92.82     13.70 o 
  -1  14   6      568.69      552.15     25.34 o 
   0  14   6      158.82      153.71     14.32 o 
   1  14   6       37.69       41.64     12.64 o 
   2  14   6      158.03      154.78     14.03 o 
   3  14   6      864.94      861.62     33.22 o 
   4  14   6       52.26       39.31     13.64 o 
   5  14   6        1.69       -3.25     12.60 o 
   6  14   6      158.29      142.01     17.99 o 
   7  14   6      712.26      744.58     36.79 o 
   8  14   6      136.28      101.83     25.61 o 
  -8  15   6        1.24      -14.48     16.82 o 
  -7  15   6      117.28      126.82     17.63 o 
  -6  15   6       87.92       61.82     15.99 o 
  -5  15   6       22.68       21.59     14.22 o 
  -4  15   6        2.42        1.62     14.16 o 
  -3  15   6      213.75      198.50     16.69 o 
  -2  15   6       18.38       37.49     13.51 o 
  -1  15   6       15.56       11.15     13.66 o 
   0  15   6      110.38      125.34     14.40 o 
   1  15   6        1.81        2.86     12.41 o 
   2  15   6        1.87       -0.22     13.19 o 
   3  15   6        0.89       -3.87     13.40 o 
   4  15   6       33.84       35.07     14.16 o 
   5  15   6        5.64       14.60     13.74 o 
   6  15   6      141.53      141.85     19.41 o 
  -6  16   6       69.81       64.34     16.97 o 
  -5  16   6       12.99        6.49     15.80 o 
  -4  16   6      679.98      638.27     62.30 o 
  -3  16   6       95.10       93.91     17.57 o 
  -2  16   6      823.90      796.73     33.89 o 
  -1  16   6      761.15      773.61     32.94 o 
   0  16   6      234.90      223.04     17.32 o 
   1  16   6       83.23       66.21     20.97 o 
   2  16   6      499.20      493.08     24.90 o 
   3  16   6      776.20      807.80     33.22 o 
   4  16   6       75.06       70.69     15.62 o 
   5  16   6       18.70        0.40     14.77 o 
  -4  17   6       25.67       36.39     15.99 o 
  -3  17   6      199.57      201.31     19.04 o 
  -2  17   6      202.23      232.59     19.37 o 
  -1  17   6        0.28        0.00     15.56 o 
   0  17   6      125.32      124.15     16.46 o 
   1  17   6      282.02      272.98     18.98 o 
   2  17   6      226.99      242.48     18.24 o 
 -13   1   7      114.18      118.62     13.52 o 
 -12   1   7      152.41      169.55     13.51 o 
 -11   1   7      666.17      755.70     25.27 o 
 -10   1   7       10.44       26.25     10.69 o 
  -9   1   7      374.38      364.41     16.37 o 
  -8   1   7      270.36      322.34     14.80 o 
  -7   1   7     1414.61     1394.91     39.20 o 
  -6   1   7      121.88      140.81     10.99 o 
  -5   1   7      350.30      330.67     16.26 o 
  -4   1   7      407.17      442.14     31.60 o 
  -3   1   7      773.64      801.17     43.46 o 
  -2   1   7      223.10      243.39     25.34 o 
  -1   1   7      500.52      519.38     33.39 o 
   0   1   7     1423.84     1482.16     60.14 o 
   1   1   7     1046.63     1064.92     32.45 o 
   2   1   7      385.60      362.86     18.07 o 
   3   1   7      460.00      439.95     13.57 o 
   4   1   7     1809.20     1786.18     44.08 o 
   5   1   7      536.95      542.21     18.01 o 
   6   1   7      510.72      532.55     20.75 o 
   7   1   7      163.92      183.03     12.71 o 
   8   1   7     1083.34     1096.37     35.00 o 
   9   1   7      182.67      181.39     26.18 o 
  10   1   7        9.98       17.64     16.10 o 
  11   1   7       82.82       94.22     17.99 o 
  12   1   7      719.46      786.43     39.83 o 
 -13   2   7      726.54      776.36     26.81 o 
 -12   2   7       67.58       87.74     13.11 o 
 -11   2   7      459.41      441.62     18.87 o 
 -10   2   7      309.64      350.89     16.57 o 
  -9   2   7     1236.16     1311.80     34.94 o 
  -8   2   7      238.92      265.86     14.01 o 
  -7   2   7     1079.96      935.03     35.98 o 
  -6   2   7      921.77      860.68     30.06 o 
  -5   2   7      998.64      955.04     30.45 o 
  -4   2   7       87.82       85.18     18.02 o 
  -3   2   7      298.98      284.79     26.15 o 
  -2   2   7     2019.82     2259.54     92.13 o 
  -1   2   7     1294.52     1442.06     63.98 o 
   0   2   7      551.11      603.55     38.83 o 
   1   2   7      503.53      408.28     79.67 o 
   2   2   7     3060.58     3050.23    144.10 o 
   3   2   7     1187.33     1172.97     30.12 o 
   4   2   7      510.74      509.59     16.87 o 
   5   2   7      909.77      937.22     26.03 o 
   6   2   7     3053.76     3119.10     93.26 o 
   7   2   7      245.44      254.51     14.17 o 
   8   2   7       35.16       25.33     12.49 o 
   9   2   7       28.51       39.84     15.23 o 
  10   2   7     1420.22     1364.07     57.14 o 
  11   2   7       12.96       31.95     19.92 o 
  12   2   7        0.84       24.35     18.46 o 
 -13   3   7       12.77       -7.02     16.86 o 
 -12   3   7        3.65      -12.73     13.28 o 
 -11   3   7      224.96      220.77     15.25 o 
 -10   3   7        7.15       -3.38     10.32 o 
  -9   3   7       33.46       15.39     11.37 o 
  -8   3   7       69.19       60.49     10.48 o 
  -7   3   7      387.20      365.77     17.61 o 
  -6   3   7       33.20       18.69     10.11 o 
  -5   3   7      290.57      259.40     16.29 o 
  -4   3   7      303.45      258.59     11.86 o 
  -3   3   7      207.70      182.14     12.32 o 
  -2   3   7       10.26       15.53      6.52 o 
  -1   3   7       39.14       47.88      8.70 o 
   0   3   7      388.02      429.38     24.42 o 
   1   3   7      116.83      144.45     15.15 o 
   2   3   7        0.22       12.84      9.85 o 
   3   3   7       92.29      105.74     10.35 o 
   4   3   7      295.93      296.41     14.43 o 
   5   3   7       11.64        5.19     11.56 o 
   6   3   7        0.10      -17.82     13.96 o 
   7   3   7       55.98       58.29     15.32 o 
   8   3   7      311.07      315.31     25.22 o 
   9   3   7       14.96       31.78     24.47 o 
  10   3   7        0.03       12.88     15.23 o 
  11   3   7       19.73       31.95     17.65 o 
  12   3   7      120.48      147.64     19.61 o 
 -13   4   7      255.92      274.55     23.00 o 
 -12   4   7       33.14       42.51     15.99 o 
 -11   4   7      175.63      160.99     21.02 o 
 -10   4   7      381.81      403.07     28.16 o 
  -9   4   7      536.91      503.80     29.80 o 
  -8   4   7       45.42       59.42     14.52 o 
  -7   4   7      349.72      330.70     22.73 o 
  -6   4   7      161.66      162.64     15.27 o 
  -5   4   7      767.25      728.59     32.70 o 
  -4   4   7      136.05      129.89      9.96 o 
  -3   4   7      298.82      253.49     13.07 o 
  -2   4   7     1377.97     1470.15     48.64 o 
  -1   4   7      496.76      500.50     20.08 o 
   0   4   7      242.90      267.60     26.75 o 
   1   4   7      418.16      427.26     24.33 o 
   2   4   7     1242.63     1358.53     45.47 o 
   3   4   7      301.01      329.14     14.77 o 
   4   4   7       27.74       29.04      7.49 o 
   5   4   7      394.91      383.21     21.70 o 
   6   4   7      680.86      702.95     39.68 o 
   7   4   7      283.23      311.28     17.70 o 
   8   4   7       24.76       41.11     13.93 o 
   9   4   7       99.85      102.37     15.23 o 
  10   4   7      491.60      554.68     56.34 o 
  11   4   7        1.14       14.69     19.92 o 
 -13   5   7       80.95       67.82     22.15 o 
 -12   5   7      137.33      130.73     20.51 o 
 -11   5   7     1052.58     1119.48     52.95 o 
 -10   5   7       44.07       51.45     17.86 o 
  -9   5   7      213.72      209.95     19.90 o 
  -8   5   7      499.96      521.13     54.63 o 
  -7   5   7     1945.89     1897.75     79.24 o 
  -6   5   7      121.37      134.81     14.73 o 
  -5   5   7      327.90      296.37     15.56 o 
  -4   5   7     1279.26     1232.15     42.27 o 
  -3   5   7     1651.43     1607.82     53.19 o 
  -2   5   7      248.14      271.18     14.47 o 
  -1   5   7      533.74      548.18     36.38 o 
   0   5   7     2671.68     2674.19     84.98 o 
   1   5   7     1885.43     1843.87     70.02 o 
   2   5   7      353.36      349.56     22.51 o 
   3   5   7      441.23      426.22     23.50 o 
   4   5   7     3197.58     3279.87     87.07 o 
   5   5   7      988.58      987.50     27.32 o 
   6   5   7      117.17      119.15     11.96 o 
   7   5   7      365.70      379.15     18.17 o 
   8   5   7     1335.34     1477.35     71.14 o 
   9   5   7      219.40      247.82     26.18 o 
  10   5   7       40.63       62.47     38.70 o 
  11   5   7       97.65      119.32     20.12 o 
 -13   6   7      369.38      411.96     63.30 o 
 -12   6   7       15.35       16.21     15.72 o 
 -11   6   7       75.77       82.06     15.41 o 
 -10   6   7      130.39      130.42     19.76 o 
  -9   6   7      828.75      883.00     44.30 o 
  -8   6   7        0.38       -1.04     14.80 o 
  -7   6   7      446.80      398.54     25.47 o 
  -6   6   7      399.32      346.14     23.58 o 
  -5   6   7      236.97      224.76     18.37 o 
  -4   6   7      124.58      116.16     10.06 o 
  -3   6   7       78.33       84.52     12.41 o 
  -2   6   7     1007.76      992.88     35.36 o 
  -1   6   7     1016.20     1012.74     39.11 o 
   0   6   7        0.82       -2.89      6.93 o 
   1   6   7      156.77      148.20     10.51 o 
   2   6   7      911.22      872.39     26.48 o 
   3   6   7      561.29      541.97     19.92 o 
   4   6   7       69.11       44.59     13.09 o 
   5   6   7      400.65      375.02     17.02 o 
   6   6   7      389.90      381.35     15.71 o 
   7   6   7      140.17      121.47     28.36 o 
   8   6   7       10.21       17.51     18.78 o 
   9   6   7       12.48       26.90     16.37 o 
  10   6   7      280.68      328.41     74.55 o 
  11   6   7       16.11       19.35     21.63 o 
 -12   7   7      105.24      116.23     15.36 o 
 -11   7   7       21.83        4.42     14.42 o 
 -10   7   7        2.61        1.08     13.17 o 
  -9   7   7       92.19       94.48     13.26 o 
  -8   7   7      100.22       92.37     16.56 o 
  -7   7   7      109.73       88.07     21.06 o 
  -6   7   7       73.79       76.88     11.03 o 
  -5   7   7       16.35       16.97     10.76 o 
  -4   7   7       35.76       33.96      9.32 o 
  -3   7   7      210.84      223.41     15.09 o 
  -2   7   7       23.66       27.77      9.54 o 
  -1   7   7       67.49       67.72      7.65 o 
   0   7   7      152.95      170.21      9.79 o 
   1   7   7      204.14      221.81     10.34 o 
   2   7   7      168.46      162.89      8.86 o 
   3   7   7       64.75       50.32     10.51 o 
   4   7   7      347.82      372.67     16.01 o 
   5   7   7      436.63      461.45     30.09 o 
   6   7   7      214.56      186.12     12.01 o 
   7   7   7       72.48       44.69     15.04 o 
   8   7   7      131.06      128.37     16.96 o 
   9   7   7      181.84      205.53     19.93 o 
  10   7   7        3.99       24.74     38.70 o 
  11   7   7      108.95      144.31     30.73 o 
 -12   8   7       31.41       34.52     14.67 o 
 -11   8   7      205.76      193.50     22.18 o 
 -10   8   7      171.28      168.97     15.86 o 
  -9   8   7      514.65      529.43     25.13 o 
  -8   8   7      192.31      198.46     13.98 o 
  -7   8   7      162.16      148.07     12.95 o 
  -6   8   7      620.67      599.93     21.28 o 
  -5   8   7     1906.94     1850.13     51.96 o 
  -4   8   7      237.67      241.33     13.31 o 
  -3   8   7     1018.41      966.18     29.65 o 
  -2   8   7     1214.76     1262.98     37.01 o 
  -1   8   7      425.68      442.90     17.11 o 
   0   8   7      361.21      385.37     13.73 o 
   1   8   7      569.69      600.51     18.33 o 
   2   8   7     2034.62     2080.81     50.89 o 
   3   8   7      132.20      127.11      9.15 o 
   4   8   7      527.85      530.32     18.81 o 
   5   8   7        9.67        5.85      9.89 o 
   6   8   7     2051.92     2045.98     58.14 o 
   7   8   7      784.25      713.18     85.37 o 
   8   8   7       72.24       69.20     16.67 o 
   9   8   7       79.57       63.35     17.22 o 
  10   8   7     1171.72     1286.52     62.60 o 
 -11   9   7      354.93      380.19     24.48 o 
 -10   9   7       49.12       42.24     12.85 o 
  -9   9   7      317.87      293.40     18.87 o 
  -8   9   7      259.14      227.88     15.40 o 
  -7   9   7      456.58      439.66     22.32 o 
  -6   9   7       89.13       82.27     10.16 o 
  -5   9   7      571.65      545.70     20.41 o 
  -4   9   7      775.96      759.11     25.28 o 
  -3   9   7      928.83      893.00     35.84 o 
  -2   9   7       79.96       79.58      7.85 o 
  -1   9   7      437.77      431.09     15.08 o 
   0   9   7     1013.05      999.40     26.83 o 
   1   9   7      114.47      105.43      8.37 o 
   2   9   7       32.28       48.25      7.85 o 
   3   9   7      219.30      220.72     11.19 o 
   4   9   7      954.26      960.97     27.20 o 
   5   9   7       34.05       28.00     10.12 o 
   6   9   7        1.99       -4.68     11.05 o 
   7   9   7       68.57       65.10     21.06 o 
   8   9   7      900.66      853.53    108.70 o 
   9   9   7       18.92       15.43     17.78 o 
  10   9   7        5.22        0.20     18.04 o 
 -10  10   7      159.38      120.40     14.08 o 
  -9  10   7        0.07      -15.92     11.99 o 
  -8  10   7       23.32       10.86     11.08 o 
  -7  10   7        0.13       -6.02     10.09 o 
  -6  10   7       48.04       53.34      9.00 o 
  -5  10   7       24.61       20.30      8.01 o 
  -4  10   7        7.70       12.44      8.20 o 
  -3  10   7       10.75       16.21      7.69 o 
  -2  10   7       74.93       80.60      8.55 o 
  -1  10   7        5.05       10.36      7.89 o 
   0  10   7       31.00       30.86      8.75 o 
   1  10   7       59.57       64.75      8.53 o 
   2  10   7        1.92        6.02      8.29 o 
   3  10   7       27.44       22.91      8.90 o 
   4  10   7        1.09       -1.99      9.14 o 
   5  10   7      147.22      136.50     12.24 o 
   6  10   7        1.43       -6.30     12.31 o 
   7  10   7       86.79       90.96     16.96 o 
   8  10   7        0.42      -24.59     16.39 o 
   9  10   7      123.76       72.56     20.49 o 
 -10  11   7       71.77       82.81     18.01 o 
  -9  11   7       85.89       85.68     13.38 o 
  -8  11   7      184.27      188.84     13.69 o 
  -7  11   7      339.10      333.90     17.50 o 
  -6  11   7      116.58      131.64     10.49 o 
  -5  11   7       82.64       84.24      9.36 o 
  -4  11   7      494.87      510.77     17.98 o 
  -3  11   7      729.36      736.52     22.56 o 
  -2  11   7      186.09      208.44     11.01 o 
  -1  11   7      347.05      346.17     14.91 o 
   0  11   7      677.29      750.66     22.75 o 
   1  11   7      610.60      624.94     19.95 o 
   2  11   7      127.71      145.41     11.47 o 
   3  11   7      223.04      211.61     11.55 o 
   4  11   7      500.28      535.02     22.19 o 
   5  11   7      289.26      301.53     17.48 o 
   6  11   7      138.94      117.28     16.37 o 
   7  11   7      254.81      217.17     20.23 o 
   8  11   7      575.90      569.65     33.22 o 
  -9  12   7      563.44      605.53     29.39 o 
  -8  12   7       77.68       68.08     12.81 o 
  -7  12   7       14.55        1.67     11.31 o 
  -6  12   7     1099.36     1058.61     30.16 o 
  -5  12   7     1716.91     1725.78     48.28 o 
  -4  12   7       15.32        9.43      9.34 o 
  -3  12   7     1294.24     1249.72     33.81 o 
  -2  12   7      858.52      868.46     25.43 o 
  -1  12   7      541.08      553.53     19.44 o 
   0  12   7        6.54       13.73      8.91 o 
   1  12   7      641.92      659.28     21.52 o 
   2  12   7      725.25      749.89     23.12 o 
   3  12   7       16.61       25.87     11.99 o 
   4  12   7        1.36       -2.94     12.45 o 
   5  12   7        3.36       -5.02     12.82 o 
   6  12   7      919.89      968.77     68.86 o 
   7  12   7       36.10       19.95     16.00 o 
  -8  13   7        2.51      -12.76     15.23 o 
  -7  13   7       13.85        5.97     15.23 o 
  -6  13   7        4.25       -1.94     11.65 o 
  -5  13   7        5.38      -11.02     11.36 o 
  -4  13   7      189.64      182.10     12.13 o 
  -3  13   7      124.91      127.71     11.28 o 
  -2  13   7        0.88        5.63      9.68 o 
  -1  13   7       19.84       23.82      9.93 o 
   0  13   7      144.46      155.54     12.60 o 
   1  13   7       25.05       28.48     10.83 o 
   2  13   7       41.18       37.43     12.31 o 
   3  13   7        9.56       -3.31     12.64 o 
   4  13   7       79.37       65.83     14.16 o 
   5  13   7       38.17       32.73     14.20 o 
   6  13   7       61.45       53.98     16.39 o 
  -6  14   7       57.00       73.75     15.35 o 
  -5  14   7        6.48        1.76     14.69 o 
  -4  14   7      406.76      417.77     25.75 o 
  -3  14   7        4.03        7.73     13.78 o 
  -2  14   7      251.84      272.17     17.97 o 
  -1  14   7      221.52      245.31     25.08 o 
   0  14   7      104.16      121.49     14.74 o 
   1  14   7       53.73       62.01     13.61 o 
   2  14   7      522.92      544.37     25.48 o 
   3  14   7      379.93      387.27     22.65 o 
   4  14   7       24.63       29.47     14.75 o 
   5  14   7      303.14      290.24     19.16 o 
  -4  15   7      690.99      676.00     57.97 o 
  -3  15   7      583.95      566.79     36.76 o 
  -2  15   7       55.78       63.74     15.18 o 
  -1  15   7      286.82      303.72     19.17 o 
   0  15   7      812.71      868.84     34.85 o 
   1  15   7      111.23      117.31     15.17 o 
   2  15   7       12.80       12.17     14.53 o 
   3  15   7      248.47      263.62     18.53 o 
 -12   0   8        5.68       19.37     24.47 o 
 -11   0   8      304.65      362.65     39.84 o 
 -10   0   8      834.27      956.75     48.78 o 
  -9   0   8      447.83      523.16     34.18 o 
  -8   0   8       65.75      159.28     41.54 o 
  -7   0   8     1956.21     1851.55     79.24 o 
  -6   0   8     2368.67     2074.23    153.66 o 
  -5   0   8       13.01       43.25     37.56 o 
  -4   0   8      639.42      594.14     58.05 o 
  -3   0   8     1351.25     1443.24     94.47 o 
  -2   0   8     1424.92     1646.98    104.71 o 
  -1   0   8      224.00      314.14     42.11 o 
   0   0   8      638.39      599.77     54.63 o 
   1   0   8     1577.57     1633.40     72.85 o 
   2   0   8      206.55      215.61     34.72 o 
   3   0   8      570.78      613.72     44.39 o 
   4   0   8       80.73       59.19     27.32 o 
   5   0   8     1666.59     1815.44    110.41 o 
   6   0   8      124.74      124.19     17.23 o 
   7   0   8        6.41       -8.80     20.49 o 
   8   0   8      228.89      245.85     28.46 o 
   9   0   8      785.42      901.46     61.46 o 
  10   0   8       10.78       43.25     25.04 o 
 -12   1   8       72.57       86.59     17.91 o 
 -11   1   8      119.31      128.56     16.59 o 
 -10   1   8       43.31       52.50     14.25 o 
  -9   1   8      206.96      210.70     16.19 o 
  -8   1   8      128.98      142.11     13.74 o 
  -7   1   8      574.23      516.18     22.07 o 
  -6   1   8       59.17       37.54     12.64 o 
  -5   1   8      849.17      752.21     45.88 o 
  -4   1   8      915.33      906.13     52.31 o 
  -3   1   8      124.44      148.54     27.36 o 
  -2   1   8      262.71      281.92     27.36 o 
  -1   1   8      990.48     1078.47     52.71 o 
   0   1   8      511.12      528.27     24.61 o 
   1   1   8       24.21       15.58     22.28 o 
   2   1   8      338.12      320.64     22.67 o 
   3   1   8      589.28      608.20     28.05 o 
   4   1   8      105.95       99.14     15.95 o 
   5   1   8       79.90       54.43     20.42 o 
   6   1   8        8.65        6.65     12.81 o 
   7   1   8      531.73      553.36     23.76 o 
   8   1   8        2.35       30.85     16.50 o 
   9   1   8       10.20       50.24     17.29 o 
  10   1   8       37.86       65.63     17.71 o 
 -12   2   8       42.75       36.41     19.22 o 
 -11   2   8        2.49        0.10     14.88 o 
 -10   2   8      132.21      102.85     14.88 o 
  -9   2   8       65.93       45.18     18.24 o 
  -8   2   8       53.90       42.41     11.30 o 
  -7   2   8      203.35      217.37     19.05 o 
  -6   2   8       77.98       69.70     11.26 o 
  -5   2   8      348.14      303.22     18.58 o 
  -4   2   8       17.98       33.77     24.46 o 
  -3   2   8       53.90       79.45     24.46 o 
  -2   2   8      490.08      486.75     30.95 o 
  -1   2   8      192.01      262.38     16.96 o 
   0   2   8        0.89       13.41     11.98 o 
   1   2   8      267.20      295.16     17.35 o 
   2   2   8      562.33      532.51     48.33 o 
   3   2   8       56.99       35.81     27.24 o 
   4   2   8       88.78       61.19     18.45 o 
   5   2   8      592.45      581.29     28.40 o 
   6   2   8       24.31       13.55     14.95 o 
   7   2   8       52.12       57.05     23.99 o 
   8   2   8        1.59       14.05     23.33 o 
   9   2   8       80.34      116.21     18.10 o 
  10   2   8       67.97       83.82     21.06 o 
 -11   3   8      156.84      200.00     23.96 o 
 -10   3   8      181.84      162.11     21.16 o 
  -9   3   8      356.56      356.74     24.27 o 
  -8   3   8      543.41      575.92     28.70 o 
  -7   3   8       92.72      117.65     14.93 o 
  -6   3   8      805.80      679.81     30.76 o 
  -5   3   8     1652.30     1572.69     55.83 o 
  -4   3   8     1065.49     1058.80     33.66 o 
  -3   3   8      545.19      632.55     51.85 o 
  -2   3   8      428.59      405.03     25.72 o 
  -1   3   8     1698.18     1811.00    147.97 o 
   0   3   8      239.48      306.56     21.63 o 
   1   3   8      199.94      279.44     26.75 o 
   2   3   8      172.15      175.71     14.16 o 
   3   3   8     1430.85     1489.36     51.18 o 
   4   3   8       10.08       -5.58     14.19 o 
   5   3   8        7.77       -4.38     23.94 o 
   6   3   8      165.68      170.23     19.08 o 
   7   3   8     1143.71     1208.12     41.38 o 
   8   3   8        8.46       38.74     30.16 o 
   9   3   8      138.62      159.96     25.04 o 
  10   3   8        3.28       23.06     17.29 o 
 -11   4   8        7.01       -5.40     19.62 o 
 -10   4   8      457.65      478.38     33.02 o 
  -9   4   8       71.26       78.86     17.58 o 
  -8   4   8        6.79        7.44     13.71 o 
  -7   4   8      113.92       45.53     36.42 o 
  -6   4   8      883.53      782.06     57.48 o 
  -5   4   8      998.07      971.20     46.08 o 
  -4   4   8      823.93      734.59     27.95 o 
  -3   4   8      789.11      803.70     32.76 o 
  -2   4   8      244.59      237.84     15.28 o 
  -1   4   8      356.71      372.58     17.81 o 
   0   4   8      171.86      178.19     25.61 o 
   1   4   8     1238.72     1279.47     70.57 o 
   2   4   8       52.36       57.94     15.81 o 
   3   4   8       69.60       87.17     13.29 o 
   4   4   8      102.48      103.86     14.65 o 
   5   4   8     1036.26     1079.95     62.43 o 
   6   4   8      399.16      401.34     31.54 o 
   7   4   8      340.74      367.69     49.46 o 
   8   4   8      115.20      127.01     18.10 o 
   9   4   8      521.71      568.68     77.97 o 
 -11   5   8       81.87       58.13     20.79 o 
 -10   5   8       19.59       26.11     17.99 o 
  -9   5   8       90.52       72.70     18.52 o 
  -8   5   8       58.30       60.53     17.07 o 
  -7   5   8      112.95       90.67     15.62 o 
  -6   5   8       82.51       58.74     18.21 o 
  -5   5   8       83.07       73.12     15.23 o 
  -4   5   8       51.83       49.91     10.42 o 
  -3   5   8       34.16       34.56      8.91 o 
  -2   5   8        0.05        0.51     11.41 o 
  -1   5   8       51.66       54.07      9.60 o 
   0   5   8        2.65        8.31     11.35 o 
   1   5   8        5.15        7.21     13.23 o 
   2   5   8        0.47        2.95     19.35 o 
   3   5   8       20.22       43.48     17.05 o 
   4   5   8      108.03      118.97     14.77 o 
   5   5   8       42.39       41.28      9.99 o 
   6   5   8        2.13       -3.94     10.01 o 
   7   5   8        0.44      -14.46     35.60 o 
   8   5   8        3.58       -1.75     30.16 o 
   9   5   8        0.17       -0.87     37.56 o 
 -10   6   8      435.90      450.92     32.42 o 
  -9   6   8      103.46      115.37     18.68 o 
  -8   6   8      180.04      159.45     18.32 o 
  -7   6   8      193.89      184.61     18.42 o 
  -6   6   8      747.94      673.88     83.66 o 
  -5   6   8      528.27      524.48     23.11 o 
  -4   6   8      263.60      236.23     15.50 o 
  -3   6   8     1493.96     1518.44     51.54 o 
  -2   6   8      779.63      774.64     29.69 o 
  -1   6   8      103.51      122.45     11.75 o 
   0   6   8      341.38      341.27     18.34 o 
   1   6   8     1046.85     1136.31     40.53 o 
   2   6   8      318.39      350.63     19.73 o 
   3   6   8       20.03       45.35     17.69 o 
   4   6   8      461.70      410.83     36.14 o 
   5   6   8       88.40       87.29     10.66 o 
   6   6   8        3.98      -10.39     10.26 o 
   7   6   8      110.34       96.37     20.49 o 
   8   6   8       94.51      142.87     41.54 o 
   9   6   8      451.99      541.71     69.43 o 
 -10   7   8       51.67       55.25     29.02 o 
  -9   7   8      381.07      373.63     29.68 o 
  -8   7   8      930.14      891.42     47.24 o 
  -7   7   8      228.48      272.52     24.87 o 
  -6   7   8      151.12      123.80     17.50 o 
  -5   7   8      359.52      368.33     20.38 o 
  -4   7   8      304.98      311.05     18.15 o 
  -3   7   8      333.94      374.66     26.51 o 
  -2   7   8      169.92      164.03     13.45 o 
  -1   7   8     1214.95     1253.24     44.10 o 
   0   7   8      423.70      422.82     21.33 o 
   1   7   8      348.64      370.07     20.63 o 
   2   7   8       76.02       77.63     13.01 o 
   3   7   8     1966.56     2103.30     69.63 o 
   4   7   8      501.91      496.31     25.60 o 
   5   7   8       93.05       91.71     10.90 o 
   6   7   8       40.57       26.08     12.04 o 
   7   7   8      807.95      797.37     38.88 o 
   8   7   8        5.32      -11.17     32.44 o 
  -9   8   8        5.53       -2.04     18.22 o 
  -8   8   8      176.05      128.66     23.90 o 
  -7   8   8        0.65      -10.39     16.85 o 
  -6   8   8       23.77       15.66     16.48 o 
  -5   8   8      102.68       89.35     13.05 o 
  -4   8   8      100.97      100.92     12.71 o 
  -3   8   8       86.61       78.26     12.25 o 
  -2   8   8       43.60       45.80     11.82 o 
  -1   8   8       12.55       23.75     11.89 o 
   0   8   8        2.96        6.02     11.42 o 
   1   8   8      106.54       94.46     13.27 o 
   2   8   8        9.67       10.19     12.37 o 
   3   8   8       62.19       62.76     12.00 o 
   4   8   8       81.98       99.64     10.99 o 
   5   8   8       77.46       61.59     10.25 o 
   6   8   8        2.42      -33.29     22.19 o 
   7   8   8        9.69      -25.01     16.67 o 
   8   8   8       64.45       30.23     17.78 o 
  -9   9   8      146.28      163.19     27.32 o 
  -8   9   8      154.18      150.88     21.05 o 
  -7   9   8       94.69       81.73     19.62 o 
  -6   9   8      386.85      361.29     21.84 o 
  -5   9   8      847.11      836.63     36.74 o 
  -4   9   8      251.95      237.48     15.98 o 
  -3   9   8      116.60      128.55     17.99 o 
  -2   9   8      125.07      124.90     16.97 o 
  -1   9   8      406.64      453.91     23.11 o 
   0   9   8      147.06      149.84     14.22 o 
   1   9   8       36.12       57.82     13.52 o 
   2   9   8      177.51      193.51     13.48 o 
   3   9   8      137.66      168.61     13.56 o 
   4   9   8        4.21        0.44      9.96 o 
   5   9   8       21.13       13.82     11.22 o 
   6   9   8       95.12       71.30     16.39 o 
   7   9   8      325.95      342.22     52.36 o 
  -8  10   8       74.74       53.48     19.78 o 
  -7  10   8      692.49      663.82     39.78 o 
  -6  10   8      208.28      218.38     17.74 o 
  -5  10   8       73.56       83.97     14.42 o 
  -4  10   8        6.89        4.15     12.58 o 
  -3  10   8      374.32      391.29     22.46 o 
  -2  10   8      718.42      760.00     32.11 o 
  -1  10   8      323.10      356.71     31.76 o 
   0  10   8       88.63       80.68     13.92 o 
   1  10   8      907.57      951.49     30.88 o 
   2  10   8      692.80      702.49     26.09 o 
   3  10   8      327.99      366.62     16.50 o 
   4  10   8      358.28      372.75     16.96 o 
   5  10   8     1849.63     2014.37     57.45 o 
   6  10   8        3.52      -12.29     15.31 o 
  -7  11   8        2.87       -3.41     18.52 o 
  -6  11   8       72.98       54.74     14.56 o 
  -5  11   8       37.73       24.80     13.98 o 
  -4  11   8      155.67      161.49     16.26 o 
  -3  11   8        1.40       -3.26     13.56 o 
  -2  11   8       10.88       15.24     14.22 o 
  -1  11   8      118.06      105.97     14.98 o 
   0  11   8       68.43       71.57     14.29 o 
   1  11   8       97.36      104.10     12.46 o 
   2  11   8        1.85       -3.00      9.88 o 
   3  11   8      157.83      145.54     11.63 o 
   4  11   8        3.67      -20.50     13.67 o 
   5  11   8      148.09      137.48     15.85 o 
  -5  12   8        7.40       12.05     15.09 o 
  -4  12   8       10.63       25.07     15.35 o 
  -3  12   8       48.56       49.50     15.04 o 
  -2  12   8      107.07      116.35     12.55 o 
  -1  12   8      153.27      153.47     13.63 o 
   0  12   8       21.15       11.52     11.87 o 
   1  12   8       58.48       77.20     12.58 o 
   2  12   8       96.83      115.19     12.57 o 
   3  12   8      154.40      173.63     15.86 o 
   4  12   8       99.55      101.99     15.00 o 
  -3  13   8      186.24      201.56     15.19 o 
  -2  13   8       59.63       68.63     12.92 o 
  -1  13   8      616.55      660.46     36.02 o 
   0  13   8      223.10      227.52     18.14 o 
   1  13   8      135.82      149.30     15.40 o 
  -9   1   9      398.74      416.13     27.79 o 
  -8   1   9      142.72      180.83     17.70 o 
  -7   1   9       71.68       71.18     12.19 o 
  -6   1   9       73.94       75.09     30.55 o 
  -5   1   9      181.82      244.43     33.34 o 
  -4   1   9      201.08      237.28     32.88 o 
  -3   1   9       49.63      112.43     28.84 o 
  -2   1   9      336.21      383.04     33.39 o 
  -1   1   9      228.06      219.04     22.68 o 
   0   1   9      530.36      587.10     32.26 o 
   1   1   9       53.56       24.92     15.59 o 
   2   1   9      515.31      491.21     46.53 o 
   3   1   9      191.07      155.20     18.15 o 
   4   1   9      633.84      654.18     40.64 o 
   5   1   9      127.84       98.30     24.10 o 
   6   1   9      526.06      539.66     58.05 o 
   7   1   9       33.94      -27.96     25.72 o 
  -9   2   9       48.37       36.48     18.58 o 
  -8   2   9      222.27      230.78     20.33 o 
  -7   2   9      416.03      403.00     24.97 o 
  -6   2   9      148.56      201.42     17.93 o 
  -5   2   9       26.53       46.10     30.58 o 
  -4   2   9      423.11      459.62     36.61 o 
  -3   2   9      234.35      258.19     32.53 o 
  -2   2   9      452.03      560.67     41.44 o 
  -1   2   9       60.53       64.35     10.97 o 
   0   2   9      791.22      857.69     37.71 o 
   1   2   9      273.76      296.74     24.87 o 
   2   2   9      452.87      503.66     26.12 o 
   3   2   9      176.22      149.06     19.33 o 
   4   2   9      902.69      828.53     82.65 o 
   5   2   9       13.60      -44.71     73.41 o 
   6   2   9      252.40      215.37     53.50 o 
   7   2   9        2.93       10.24     33.01 o 
  -9   3   9       79.09       82.36     19.70 o 
  -8   3   9       37.94       37.66     26.18 o 
  -7   3   9       69.83       57.32     15.04 o 
  -6   3   9      119.22      107.89     15.93 o 
  -5   3   9        1.35       16.79     21.63 o 
  -4   3   9        8.94       12.39     12.52 o 
  -3   3   9        0.23        1.64     18.21 o 
  -2   3   9       69.39       56.68     12.79 o 
  -1   3   9       11.15        8.36      8.49 o 
   0   3   9       23.57       31.00     13.82 o 
   1   3   9        1.29        6.15     11.10 o 
   2   3   9       47.56       53.70     13.40 o 
   3   3   9        3.91        2.71     15.00 o 
   4   3   9       37.87       34.19     16.64 o 
   5   3   9        4.04      -20.61     31.95 o 
   6   3   9      123.41       55.58    105.85 o 
  -8   4   9       53.58       60.67     19.35 o 
  -7   4   9       99.18       98.76     16.12 o 
  -6   4   9       66.30       66.17     14.10 o 
  -5   4   9        1.52        0.61     13.08 o 
  -4   4   9      191.68      189.58     18.13 o 
  -3   4   9       58.41       56.57     17.63 o 
  -2   4   9      135.68      146.69     16.13 o 
  -1   4   9       31.86       32.35      9.68 o 
   0   4   9      265.30      272.73     16.95 o 
   1   4   9       48.21       62.80     15.27 o 
   2   4   9      184.26      200.59     15.62 o 
   3   4   9       21.15       26.11     14.25 o 
   4   4   9      302.98      322.54     20.25 o 
   5   4   9      198.03      179.23     20.26 o 
   6   4   9      117.67       77.93     53.50 o 
  -8   5   9      216.62      222.56     21.48 o 
  -7   5   9       62.79       38.16     15.00 o 
  -6   5   9      235.95      228.32     22.59 o 
  -5   5   9      389.80      377.54     26.14 o 
  -4   5   9      499.26      543.26     23.23 o 
  -3   5   9       13.58       79.67     40.98 o 
  -2   5   9      832.13      878.14     39.31 o 
  -1   5   9      449.45      441.07     27.23 o 
   0   5   9      533.24      593.28     27.43 o 
   1   5   9       45.49       48.73     12.50 o 
   2   5   9     1336.43     1394.99     48.94 o 
   3   5   9      342.09      328.96     20.51 o 
   4   5   9      225.67      254.25     22.37 o 
   5   5   9      179.25      170.71     18.48 o 
   6   5   9      524.12      491.85     79.67 o 
  -7   6   9       95.58       81.97     17.07 o 
  -6   6   9      103.12       84.40     16.78 o 
  -5   6   9       14.00       12.88     14.85 o 
  -4   6   9      224.68      197.76     13.94 o 
  -3   6   9      215.75      186.81     15.26 o 
  -2   6   9       47.01       61.57     18.80 o 
  -1   6   9        6.87        5.52     12.57 o 
   0   6   9      306.06      299.05     19.20 o 
   1   6   9       97.89       75.30     12.75 o 
   2   6   9       21.64       29.42     16.94 o 
   3   6   9       77.46       74.84     12.97 o 
   4   6   9      158.20      160.59     17.45 o 
   5   6   9       21.39       26.14     16.78 o 
  -7   7   9       67.68       44.62     17.11 o 
  -6   7   9        1.73       24.16     16.78 o 
  -5   7   9      157.85      149.38     13.84 o 
  -4   7   9       11.02       31.75     11.67 o 
  -3   7   9       85.73       67.11     11.94 o 
  -2   7   9       11.16       25.37     17.36 o 
  -1   7   9       30.86       43.10     11.97 o 
   0   7   9      229.50      224.84     15.89 o 
   1   7   9       77.07       72.44     13.60 o 
   2   7   9       21.30       26.67     13.88 o 
   3   7   9        4.99       -2.71     14.72 o 
   4   7   9      385.33      388.88     20.34 o 
   5   7   9       24.66       27.66     16.40 o 
  -6   8   9      217.30      234.80     22.40 o 
  -5   8   9       62.65       58.65     13.05 o 
  -4   8   9      376.81      423.51     23.23 o 
  -3   8   9      132.67      144.21     14.14 o 
  -2   8   9      341.27      388.52     21.84 o 
  -1   8   9       88.56       92.12     18.53 o 
   0   8   9      526.76      558.82     26.31 o 
   1   8   9       55.86       50.91     13.77 o 
   2   8   9      384.85      425.33     24.28 o 
   3   8   9        3.81        1.03     15.09 o 
   4   8   9      688.51      721.99     29.26 o 
  -4   9   9      100.02      119.66     15.06 o 
  -3   9   9      142.25      144.84     15.36 o 
  -2   9   9      223.42      221.22     16.77 o 
  -1   9   9       36.51       45.16     14.84 o 
   0   9   9       97.03      116.48     16.01 o 
   1   9   9       62.40       59.89     14.64 o 
   2   9   9      161.34      159.34     17.32 o 
  -2  10   9        1.10       -4.83     13.84 o 
  -1  10   9        0.12       -6.45     14.14 o 
   0  10   9        0.43       16.76     14.92 o 
  -4   0  10      560.61      548.61     61.46 o 
  -3   0  10      591.59      818.37     75.12 o 
  -2   0  10       37.72       50.08     45.53 o 
  -1   0  10      563.29      619.18     62.60 o 
   0   0  10      186.15      203.22     21.67 o 
   1   0  10      420.75      363.09     35.28 o 
   2   0  10       25.28      -42.68     28.46 o 
  -4   1  10       69.07       73.94     33.34 o 
  -3   1  10      230.07      275.70     36.56 o 
  -2   1  10      110.77      119.27     32.41 o 
  -1   1  10       12.26       42.11     45.53 o 
   0   1  10      151.33      129.59     29.82 o 
   1   1  10       73.99       70.80     17.22 o 
   2   1  10        7.03      -18.01     27.41 o 
  -4   2  10       58.38       64.88     45.53 o 
  -3   2  10       97.32       69.43     44.39 o 
  -2   2  10       18.82       22.76     46.67 o 
  -1   2  10       64.96       42.49     14.93 o 
   0   2  10       18.59        2.33     21.47 o 
   1   2  10       58.63       70.87     24.34 o 
  -3   3  10      294.50      330.08     53.50 o 
  -2   3  10       40.59       40.02     23.90 o 
  -1   3  10      300.20      329.04     15.41 o 
   0   3  10        5.49        6.52     12.81 o 
   1   3  10      422.29      429.90     23.68 o 
  -1   4  10      284.65      286.83     54.63 o 
                                                 
